# Supplementary material for: Poly[aqua­(μ2-pyrimidine-2-carboxyl­ato-κ4 O,N:O′,N′)(nitrato-κO)cadmium]
Source: Acta Crystallogr Sect E Struct Rep Online. 2012 Oct 13;68(Pt 11):m1349–50. doi: 10.1107/S1600536812041645 (PMC3515109; doi:10.1107/S1600536812041645)
Supplement: Supplementary file 1 [file e-68-m1349-sup1.cif]

##############################################################################
#                                                                            #
# This CIF contains the data in a paper accepted for publication in          #
# Acta Crystallographica Section E. It conforms to the requirements of       #
# Notes for Authors for Acta Crystallographica Section E, and has been       #
# peer reviewed under the auspices of the IUCr Commission on Journals.       #
#                                                                            #
# Full details of the Crystallographic Information File format               #
# are given in the paper "The Crystallographic Information File (CIF):       #
# a New Standard Archive File for Crystallography" by S. R. Hall, F. H.      #
# Allen and I. D. Brown [Acta Cryst. (1991), A47, 655-685].                  #
#                                                                            #
# The current version of the core CIF dictionary is obtainable from          #
# ftp://ftp.iucr.org/pub/cif_core.dic.                                       #
#                                                                            #
# Software is freely available for graphical display of the structure(s)     #
# in this CIF. For information consult the CIF software page                 #
# http://www.iucr.org/resources/cif/software.                                #
#                                                                            #
# This file may be used for bona fide research purposes within the           #
# scientific community so long as proper attribution is given to the journal # 
# article from which it was obtained.                                        #
#                                                                            #
##############################################################################
data_global
_audit_creation_method     'form.cif (version 2.0)'
_journal_data_validation_number     ?
_journal_date_recd_electronic     2012-09-28
_journal_date_accepted     2012-10-05
_journal_name_full     'Acta Crystallographica, Section E'
_journal_year     2012
_journal_volume     68
_journal_issue     11
_journal_page_first     m1349
_journal_page_last     m1350
_journal_paper_category     QM
_journal_paper_doi     10.1107/S1600536812041645
_journal_coeditor_code     TK5156
_publ_contact_author_name     'Dr. Kittipong Chainok'
_publ_contact_author_address
;Department of Chemistry
Faculty of Science
Naresuan University
Muang Phitsanulok 65000
Thailand
;
_publ_contact_author_email     kittipongc@nu.ac.th
_publ_contact_author_fax     '66 (055) 963 401'
_publ_contact_author_phone     '66 (055) 963 419'
_publ_section_title
;\
Poly[aqua(\m~2~-pyrimidine-2-carboxylato-\k^4^<i>O</i>,<i>N</i>:<i>O</i>',\
<i>N</i>')(nitrato-\k<i>O</i>)cadmium]
;
_publ_section_title_footnote     .
loop_
    _publ_author_name
    _publ_author_address
    'In-noi, Orrasa'
;Department of Chemistry
Faculty of Science
Ubon Ratchathani Ratjabhat University
Muang
Ubon Ratchathani 34000
Thailand
;
    'Chainok, Kittipnog'
;Department of Chemistry
Faculty of Science
Naresuan University
Muang
Phitsanulok 65000
Thailand
;
    'Harding, David J.'
;Molecular Technology Research Unit
Department of Chemistry
Walailak University
Nakhon Si Thammarat 80161
Thailand
;
_publ_section_synopsis     .
data_I
_chemical_name_systematic
;
Poly[aqua(\m~2~-pyrimidine-2-carboxylato-\k^4^<i>O</i>,<i>N</i>:
<i>O</i>',<i>N</i>')(nitrato-\k<i>O</i>)cadmium]
;
_chemical_name_common     ?
_chemical_formula_moiety     'C5 H5 Cd N3 O6'
_chemical_formula_sum     'C5 H5 Cd N3 O6'
_chemical_formula_structural     ?
_chemical_formula_analytical     ?
_chemical_formula_iupac     '[Cd (C5 H3 N2 O2) (N O3) (H2 O)]'
_chemical_formula_weight     315.52
_symmetry_cell_setting     monoclinic
_symmetry_space_group_name_H-M     'P 21/n '
_symmetry_space_group_name_Hall     '-P 2yn'
loop_
    _space_group_symop_id
    _space_group_symop_operation_xyz
    1 'x, y, z'
    2 '-x+1/2, y+1/2, -z+1/2'
    3 '-x, -y, -z'
    4 'x-1/2, -y-1/2, z-1/2'
_cell_length_a     8.1963(2)
_cell_length_b     10.1554(3)
_cell_length_c     11.0057(3)
_cell_angle_alpha     90.00
_cell_angle_beta     107.435(3)
_cell_angle_gamma     90.00
_cell_volume     873.99(4)
_cell_formula_units_Z     4
_cell_measurement_reflns_used     ?
_cell_measurement_theta_min     ?
_cell_measurement_theta_max     ?
_cell_measurement_temperature     298(2)
_exptl_crystal_description     plate
_exptl_crystal_colour     'pale-green'
_exptl_crystal_size_max     0.23
_exptl_crystal_size_mid     0.20
_exptl_crystal_size_min     0.14
_exptl_crystal_size_rad     ?
_exptl_crystal_density_diffrn     2.398
_exptl_crystal_density_meas     ?
_exptl_crystal_density_method     'not measured'
_exptl_crystal_F_000     608
_exptl_absorpt_coefficient_mu     2.515
_exptl_absorpt_correction_type     multi-scan
_exptl_absorpt_process_details     '(SADABS; Bruker, 2001)'
_exptl_absorpt_correction_T_min     0.5955
_exptl_absorpt_correction_T_max     0.7197
_exptl_special_details     ?
_diffrn_ambient_temperature     298(2)
_diffrn_radiation_type     MoK\a
_diffrn_radiation_wavelength     0.71073
_diffrn_radiation_source     'fine-focus sealed tube'
_diffrn_radiation_monochromator     graphite
_diffrn_measurement_device_type     'Bruker SMART APEX CCD area detector'
_diffrn_measurement_method     '\w and \f scans'
_diffrn_detector_area_resol_mean     8
_diffrn_reflns_number     5450
_diffrn_reflns_av_R_equivalents     0.0314
_diffrn_reflns_theta_min     2.79
_diffrn_reflns_theta_max     28.71
_diffrn_reflns_theta_full     25.00
_diffrn_measured_fraction_theta_max     0.898
_diffrn_measured_fraction_theta_full     0.996
_diffrn_reflns_limit_h_min     -10
_diffrn_reflns_limit_h_max     10
_diffrn_reflns_limit_k_min     -13
_diffrn_reflns_limit_k_max     13
_diffrn_reflns_limit_l_min     -9
_diffrn_reflns_limit_l_max     14
_diffrn_reflns_reduction_process     ?
_refine_special_details
;
Refinement of <i>F</i>^2^ against all reflections. The weighted <i>R</i>-factor
<i>wR</i> and goodness of fit <i>S</i> are based on <i>F</i>^2^, conventional
<i>R</i>-factors <i>R</i> are based on <i>F</i>, with <i>F</i> set to zero for
negative <i>F</i>^2^. The threshold expression of <i>F</i>^2^ >
\s(<i>F</i>^2^) is used only for calculating <i>R</i>-factors(gt) <i>etc</i>.
and is not relevant to the choice of reflections for refinement.
<i>R</i>-factors based on <i>F</i>^2^ are statistically about twice as large
as those based on <i>F</i>, and <i>R</i>- factors based on ALL data will be
even larger.
;
_reflns_number_total     2030
_reflns_number_gt     1780
_reflns_threshold_expression     I>2\s(I)
_refine_ls_structure_factor_coef     Fsqd
_refine_ls_matrix_type     full
_refine_ls_R_factor_all     0.0344
_refine_ls_R_factor_gt     0.0282
_refine_ls_wR_factor_gt     0.0672
_refine_ls_wR_factor_ref     0.0697
_refine_ls_goodness_of_fit_all     ?
_refine_ls_goodness_of_fit_ref     1.038
_refine_ls_restrained_S_all     1.034
_refine_ls_restrained_S_obs     ?
_refine_ls_number_reflns     2030
_refine_ls_number_parameters     163
_refine_ls_number_restraints     56
_refine_ls_hydrogen_treatment     mixed
_refine_ls_weighting_scheme     calc
_refine_ls_weighting_details
         'calc w=1/[\s^2^(Fo^2^)+(0.0397P)^2^+0.7721P] where P=(Fo^2^+2Fc^2^)/3'
_atom_sites_solution_hydrogens     geom
_atom_sites_solution_primary     direct
_atom_sites_solution_secondary     difmap
_refine_ls_shift/su_max     0.000
_refine_ls_shift/su_mean     0.000
_refine_diff_density_max     1.524
_refine_diff_density_min     -0.638
_refine_ls_extinction_method     none
loop_
    _atom_type_symbol
    _atom_type_description
    _atom_type_scat_dispersion_real
    _atom_type_scat_dispersion_imag
    _atom_type_scat_source
    'C' 'C' 0.0033 0.0016
                         'International Tables Vol C Tables 4.2.6.8 and 6.1.1.4'
    'H' 'H' 0.0000 0.0000
                         'International Tables Vol C Tables 4.2.6.8 and 6.1.1.4'
    'N' 'N' 0.0061 0.0033
                         'International Tables Vol C Tables 4.2.6.8 and 6.1.1.4'
    'O' 'O' 0.0106 0.0060
                         'International Tables Vol C Tables 4.2.6.8 and 6.1.1.4'
    'Cd' 'Cd' -0.8075 1.2024
                         'International Tables Vol C Tables 4.2.6.8 and 6.1.1.4'
_computing_data_collection     'SMART (Bruker, 2001)'
_computing_cell_refinement     'SAINT (Bruker, 2002)'
_computing_data_reduction     'SAINT (Bruker, 2002)'
_computing_structure_solution     'SHELXS97 (Sheldrick, 2008)'
_computing_structure_refinement     'SHELXL97 (Sheldrick, 2008)'
_computing_molecular_graphics
;
ORTEP-3 for Windows (Farrugia,1997) and DIAMOND (Brandenburg,
2006)
;
_computing_publication_material     'publCIF (Westrip, 2010)'
loop_
    _atom_site_type_symbol
    _atom_site_label
    _atom_site_fract_x
    _atom_site_fract_y
    _atom_site_fract_z
    _atom_site_U_iso_or_equiv
    _atom_site_adp_type
    _atom_site_calc_flag
    _atom_site_refinement_flags
    _atom_site_occupancy
    _atom_site_symmetry_multiplicity
    _atom_site_disorder_assembly
    _atom_site_disorder_group
    C C1 0.6403(5) 0.4196(4) 0.3921(3) 0.0363(8) Uani d . 1 1 . .
    H H1 0.5792 0.4287 0.3064 0.044 Uiso calc R 1 1 . .
    C C2 0.7507(5) 0.5181(4) 0.4522(3) 0.0376(8) Uani d . 1 1 . .
    H H2 0.7663 0.5931 0.4085 0.045 Uiso calc R 1 1 . .
    C C3 0.8371(4) 0.5016(4) 0.5793(3) 0.0311(7) Uani d . 1 1 . .
    H H3 0.9123 0.5668 0.6218 0.037 Uiso calc R 1 1 . .
    C C4 0.7102(4) 0.3012(3) 0.5773(3) 0.0224(6) Uani d . 1 1 . .
    C C5 0.6984(4) 0.1763(3) 0.6481(3) 0.0225(6) Uani d . 1 1 . .
    Cd Cd1 0.42986(3) 0.13550(2) 0.364191(19) 0.02405(10) Uani d . 1 1 . .
    N N1 0.6194(3) 0.3106(3) 0.4549(2) 0.0274(6) Uani d . 1 1 . .
    N N2 0.8160(3) 0.3947(3) 0.6429(2) 0.0255(6) Uani d . 1 1 . .
    N N3 0.0877(2) 0.1564(3) 0.4301(2) 0.0448(8) Uani d DU 1 1 . .
    O O1 0.5992(3) 0.0886(2) 0.5857(2) 0.0275(5) Uani d . 1 1 . .
    O O2 0.7882(3) 0.1688(2) 0.7600(2) 0.0346(6) Uani d . 1 1 . .
    O O3 0.6725(3) 0.0370(3) 0.3242(2) 0.0417(6) Uani d D 1 1 . .
    H H3A 0.701(6) -0.031(3) 0.379(4) 0.073(17) Uiso d D 1 1 . .
    H H3B 0.766(5) 0.088(5) 0.356(6) 0.11(3) Uiso d D 1 1 . .
    O O4 0.2444(2) 0.1673(3) 0.4869(2) 0.0429(7) Uani d D 1 1 A .
    O O5A -0.0195(4) 0.192(4) 0.4840(14) 0.090(4) Uani d PDU 0.57(7) 1 A 1
    O O5B -0.0159(7) 0.143(4) 0.4926(5) 0.073(5) Uani d PDU 0.43(7) 1 A 2
    O O6A 0.0390(5) 0.116(3) 0.3175(9) 0.080(4) Uani d PDU 0.57(7) 1 A 1
    O O6B 0.0359(8) 0.156(5) 0.3109(3) 0.092(7) Uani d PDU 0.43(7) 1 A 2
loop_
    _atom_site_aniso_label
    _atom_site_aniso_U_11
    _atom_site_aniso_U_22
    _atom_site_aniso_U_33
    _atom_site_aniso_U_12
    _atom_site_aniso_U_13
    _atom_site_aniso_U_23
    C1 0.0401(18) 0.040(2) 0.0222(16) -0.0017(16) -0.0007(14) 0.0075(15)
    C2 0.048(2) 0.032(2) 0.0294(17) -0.0030(15) 0.0072(15) 0.0079(15)
    C3 0.0363(17) 0.0264(17) 0.0306(16) -0.0060(13) 0.0098(14) -0.0011(14)
    C4 0.0221(13) 0.0235(16) 0.0191(14) 0.0011(11) 0.0023(11) -0.0007(12)
    C5 0.0202(13) 0.0266(16) 0.0180(13) -0.0018(11) 0.0018(11) -0.0024(12)
    Cd1 0.02407(13) 0.02804(16) 0.01425(13) 0.00143(8) -0.00306(8) -0.00004(9)
    N1 0.0257(12) 0.0317(15) 0.0193(12) -0.0019(11) -0.0017(10) 0.0007(11)
    N2 0.0265(13) 0.0273(14) 0.0186(12) -0.0021(10) 0.0007(10) -0.0023(10)
    N3 0.0348(17) 0.0335(18) 0.062(2) -0.0006(13) 0.0087(16) -0.0008(16)
    O1 0.0282(11) 0.0268(12) 0.0208(10) -0.0077(9) -0.0031(9) -0.0001(9)
    O2 0.0408(14) 0.0335(13) 0.0181(11) -0.0079(10) -0.0085(10) 0.0021(10)
    O3 0.0318(13) 0.0595(19) 0.0308(13) 0.0029(12) 0.0047(10) 0.0026(13)
    O4 0.0283(12) 0.0520(17) 0.0459(16) 0.0024(11) 0.0075(11) 0.0073(13)
    O5A 0.052(5) 0.066(10) 0.172(9) 0.000(3) 0.064(5) -0.036(5)
    O5B 0.047(6) 0.059(12) 0.128(10) 0.006(4) 0.049(6) -0.024(5)
    O6A 0.113(9) 0.062(9) 0.053(5) -0.044(5) 0.005(5) -0.006(3)
    O6B 0.088(9) 0.089(16) 0.071(6) -0.067(7) -0.017(6) 0.000(6)
_geom_special_details
;
All e.s.d.'s (except the e.s.d. in the dihedral angle between two l.s. planes)
are estimated using the full covariance matrix. The cell e.s.d.'s are taken
into account individually in the estimation of e.s.d.'s in distances, angles
and torsion angles; correlations between e.s.d.'s in cell parameters are only
used when they are defined by crystal symmetry. An approximate (isotropic)
treatment of cell e.s.d.'s is used for estimating e.s.d.'s involving l.s.
planes.
;
loop_
    _geom_bond_atom_site_label_1
    _geom_bond_atom_site_label_2
    _geom_bond_site_symmetry_2
    _geom_bond_distance
    _geom_bond_publ_flag
    C1 N1 . 1.342(5) ?
    C1 C2 . 1.378(5) ?
    C1 H1 . 0.9300 ?
    C2 C3 . 1.375(5) ?
    C2 H2 . 0.9300 ?
    C3 N2 . 1.331(4) ?
    C3 H3 . 0.9300 ?
    C4 N1 . 1.333(4) ?
    C4 N2 . 1.342(4) ?
    C4 C5 . 1.506(5) ?
    C5 O2 . 1.233(4) ?
    C5 O1 . 1.261(4) ?
    Cd1 N1 . 2.376(3) yes
    Cd1 N2 4_565 2.353(3) yes
    Cd1 O1 . 2.463(2) yes
    Cd1 O1 3_656 2.371(2) yes
    Cd1 O2 4_565 2.411(2) yes
    Cd1 O3 . 2.382(3) yes
    Cd1 O4 . 2.339(2) yes
    N2 Cd1 4_666 2.353(3) ?
    N3 O5A . 1.2514(9) ?
    N3 O6B . 1.2513(9) ?
    N3 O5B . 1.2515(9) ?
    N3 O6A . 1.2515(9) ?
    N3 O4 . 1.2541(8) ?
    O1 Cd1 3_656 2.371(2) ?
    O2 Cd1 4_666 2.411(2) ?
    O3 H3A . 0.9000(10) ?
    O3 H3B . 0.9000(11) ?
loop_
    _geom_angle_atom_site_label_1
    _geom_angle_atom_site_label_2
    _geom_angle_atom_site_label_3
    _geom_angle_site_symmetry_1
    _geom_angle_site_symmetry_3
    _geom_angle
    _geom_angle_publ_flag
    N1 C1 C2 . . 121.1(3) ?
    N1 C1 H1 . . 119.4 ?
    C2 C1 H1 . . 119.4 ?
    C3 C2 C1 . . 117.7(3) ?
    C3 C2 H2 . . 121.2 ?
    C1 C2 H2 . . 121.2 ?
    N2 C3 C2 . . 121.7(3) ?
    N2 C3 H3 . . 119.1 ?
    C2 C3 H3 . . 119.1 ?
    N1 C4 N2 . . 124.6(3) ?
    N1 C4 C5 . . 118.7(3) ?
    N2 C4 C5 . . 116.7(3) ?
    O2 C5 O1 . . 126.5(3) ?
    O2 C5 C4 . . 117.1(3) ?
    O1 C5 C4 . . 116.3(3) ?
    O4 Cd1 N2 . 4_565 119.42(8) ?
    O4 Cd1 O1 . 3_656 82.55(9) ?
    N2 Cd1 O1 4_565 3_656 94.55(8) ?
    O4 Cd1 N1 . . 96.32(9) ?
    N2 Cd1 N1 4_565 . 122.64(9) ?
    O1 Cd1 N1 3_656 . 136.01(8) ?
    O4 Cd1 O3 . . 152.61(9) ?
    N2 Cd1 O3 4_565 . 81.25(9) ?
    O1 Cd1 O3 3_656 . 77.73(9) ?
    N1 Cd1 O3 . . 85.12(10) ?
    O4 Cd1 O2 . 4_565 81.79(9) ?
    N2 Cd1 O2 4_565 4_565 68.29(9) ?
    O1 Cd1 O2 3_656 4_565 146.55(8) ?
    N1 Cd1 O2 . 4_565 75.17(9) ?
    O3 Cd1 O2 . 4_565 124.59(10) ?
    O4 Cd1 O1 . . 74.11(8) ?
    N2 Cd1 O1 4_565 . 158.49(9) ?
    O1 Cd1 O1 3_656 . 69.52(8) ?
    N1 Cd1 O1 . . 67.99(8) ?
    O3 Cd1 O1 . . 81.24(9) ?
    O2 Cd1 O1 4_565 . 132.71(8) ?
    C4 N1 C1 . . 117.5(3) ?
    C4 N1 Cd1 . . 117.9(2) ?
    C1 N1 Cd1 . . 124.6(2) ?
    C3 N2 C4 . . 117.4(3) ?
    C3 N2 Cd1 . 4_666 125.3(2) ?
    C4 N2 Cd1 . 4_666 117.1(2) ?
    O5A N3 O6B . . 115.6(6) ?
    O5A N3 O5B . . 23.4(9) ?
    O6B N3 O5B . . 120.16(10) ?
    O5A N3 O6A . . 120.16(10) ?
    O6B N3 O6A . . 18.7(19) ?
    O5B N3 O6A . . 116.1(5) ?
    O5A N3 O4 . . 119.88(10) ?
    O6B N3 O4 . . 119.92(10) ?
    O5B N3 O4 . . 119.88(10) ?
    O6A N3 O4 . . 119.88(10) ?
    C5 O1 Cd1 . 3_656 130.1(2) ?
    C5 O1 Cd1 . . 118.9(2) ?
    Cd1 O1 Cd1 3_656 . 110.48(8) ?
    C5 O2 Cd1 . 4_666 118.9(2) ?
    Cd1 O3 H3A . . 105(3) ?
    Cd1 O3 H3B . . 110(5) ?
    H3A O3 H3B . . 99(3) ?
    N3 O4 Cd1 . . 116.46(16) ?
loop_
    _geom_torsion_atom_site_label_1
    _geom_torsion_atom_site_label_2
    _geom_torsion_atom_site_label_3
    _geom_torsion_atom_site_label_4
    _geom_torsion_site_symmetry_1
    _geom_torsion_site_symmetry_2
    _geom_torsion_site_symmetry_3
    _geom_torsion_site_symmetry_4
    _geom_torsion
    _geom_torsion_publ_flag
    N1 C1 C2 C3 . . . . -0.8(6) ?
    C1 C2 C3 N2 . . . . 0.0(6) ?
    N1 C4 C5 O2 . . . . 177.6(3) ?
    N2 C4 C5 O2 . . . . -0.9(4) ?
    N1 C4 C5 O1 . . . . -1.2(4) ?
    N2 C4 C5 O1 . . . . -179.7(3) ?
    N2 C4 N1 C1 . . . . 2.4(5) ?
    C5 C4 N1 C1 . . . . -176.0(3) ?
    N2 C4 N1 Cd1 . . . . -176.8(2) ?
    C5 C4 N1 Cd1 . . . . 4.8(4) ?
    C2 C1 N1 C4 . . . . -0.4(5) ?
    C2 C1 N1 Cd1 . . . . 178.8(3) ?
    O4 Cd1 N1 C4 . . . . 65.6(2) ?
    N2 Cd1 N1 C4 4_565 . . . -163.3(2) ?
    O1 Cd1 N1 C4 3_656 . . . -20.2(3) ?
    O3 Cd1 N1 C4 . . . . -86.9(2) ?
    O2 Cd1 N1 C4 4_565 . . . 145.4(3) ?
    O1 Cd1 N1 C4 . . . . -4.4(2) ?
    O4 Cd1 N1 C1 . . . . -113.5(3) ?
    N2 Cd1 N1 C1 4_565 . . . 17.6(3) ?
    O1 Cd1 N1 C1 3_656 . . . 160.7(3) ?
    O3 Cd1 N1 C1 . . . . 94.0(3) ?
    O2 Cd1 N1 C1 4_565 . . . -33.8(3) ?
    O1 Cd1 N1 C1 . . . . 176.5(3) ?
    C2 C3 N2 C4 . . . . 1.8(5) ?
    C2 C3 N2 Cd1 . . . 4_666 -172.5(3) ?
    N1 C4 N2 C3 . . . . -3.2(5) ?
    C5 C4 N2 C3 . . . . 175.3(3) ?
    N1 C4 N2 Cd1 . . . 4_666 171.6(2) ?
    C5 C4 N2 Cd1 . . . 4_666 -9.9(4) ?
    O2 C5 O1 Cd1 . . . 3_656 -11.1(5) ?
    C4 C5 O1 Cd1 . . . 3_656 167.56(19) ?
    O2 C5 O1 Cd1 . . . . 178.3(3) ?
    C4 C5 O1 Cd1 . . . . -3.0(4) ?
    O4 Cd1 O1 C5 . . . . -99.9(2) ?
    N2 Cd1 O1 C5 4_565 . . . 128.0(3) ?
    O1 Cd1 O1 C5 3_656 . . . 172.3(3) ?
    N1 Cd1 O1 C5 . . . . 3.9(2) ?
    O3 Cd1 O1 C5 . . . . 92.2(2) ?
    O2 Cd1 O1 C5 4_565 . . . -37.6(3) ?
    O4 Cd1 O1 Cd1 . . . 3_656 87.84(11) ?
    N2 Cd1 O1 Cd1 4_565 . . 3_656 -44.3(3) ?
    O1 Cd1 O1 Cd1 3_656 . . 3_656 0.0 ?
    N1 Cd1 O1 Cd1 . . . 3_656 -168.36(13) ?
    O3 Cd1 O1 Cd1 . . . 3_656 -80.10(11) ?
    O2 Cd1 O1 Cd1 4_565 . . 3_656 150.15(10) ?
    O1 C5 O2 Cd1 . . . 4_666 -170.1(2) ?
    C4 C5 O2 Cd1 . . . 4_666 11.2(4) ?
    O5A N3 O4 Cd1 . . . . -169(2) ?
    O6B N3 O4 Cd1 . . . . -14(2) ?
    O5B N3 O4 Cd1 . . . . 164(2) ?
    O6A N3 O4 Cd1 . . . . 7.7(15) ?
    N2 Cd1 O4 N3 4_565 . . . 5.6(3) ?
    O1 Cd1 O4 N3 3_656 . . . -85.4(3) ?
    N1 Cd1 O4 N3 . . . . 138.9(3) ?
    O3 Cd1 O4 N3 . . . . -129.5(3) ?
    O2 Cd1 O4 N3 4_565 . . . 64.9(3) ?
    O1 Cd1 O4 N3 . . . . -156.2(3) ?
loop_
    _geom_hbond_atom_site_label_D
    _geom_hbond_atom_site_label_H
    _geom_hbond_atom_site_label_A
    _geom_hbond_site_symmetry_A
    _geom_hbond_distance_DH
    _geom_hbond_distance_HA
    _geom_hbond_distance_DA
    _geom_hbond_angle_DHA
    O3 H3A O4 3_656 0.9000(10) 1.976(8) 2.871(4) 173(5)
    O3 H3B O5A 1_655 0.9000(11) 2.17(2) 3.045(14) 164(6)
    O3 H3B O5B 1_655 0.9000(11) 2.04(3) 2.876(13) 154(6)
