# Supplementary material for: Poly[aqua­(μ2-pyrimidine-2-carboxyl­ato-κ4 O,N:O′,N′)(nitrato-κO)cadmium]
Source: Acta Crystallogr Sect E Struct Rep Online. 2012 Oct 13;68(Pt 11):m1349–50. doi: 10.1107/S1600536812041645 (PMC3515109; doi:10.1107/S1600536812041645)
Supplement: Supplementary file 3 [file e-68-m1349-Isup3.hkl]

# 
# h,k,l, Fc-squared, Fo-squared, sigma(Fo-squared) and status flag 
# 
data_I
_shelx_title 'C5H5CdN3O6' 
_shelx_refln_list_code          4 
_shelx_F_calc_maximum      186.03 
_exptl_crystal_F_000       608.00 
_reflns_d_resolution_high  0.7398 
 
loop_ 
 _symmetry_equiv_pos_as_xyz 
 'x, y, z' 
 '-x+1/2, y+1/2, -z+1/2' 
 '-x, -y, -z' 
 'x-1/2, -y-1/2, z-1/2' 
 
_cell_length_a     8.1963 
_cell_length_b    10.1554 
_cell_length_c    11.0057 
_cell_angle_alpha  90.000 
_cell_angle_beta  107.435 
_cell_angle_gamma  90.000 
 
_shelx_F_squared_multiplier     1.000 
 
loop_ 
 _refln_index_h 
 _refln_index_k 
 _refln_index_l 
 _refln_F_squared_calc 
 _refln_F_squared_meas 
 _refln_F_squared_sigma 
 _refln_observed_status 
   2   0   0      754.60      875.71     50.46 o 
   4   0   0      229.35      180.74      9.63 o 
   6   0   0     5892.79     5720.00     52.27 o 
   8   0   0     2852.12     2914.01     72.81 o 
  10   0   0       16.52       21.81     15.72 o 
   1   1   0     8900.08     9974.99    189.35 o 
   2   1   0      846.44      734.73      6.87 o 
   3   1   0      675.91      719.70     10.68 o 
   4   1   0     6150.77     6217.36     80.09 o 
   5   1   0     1120.70     1125.29      8.36 o 
   6   1   0     1595.85     1520.45     24.20 o 
   7   1   0     2046.29     1930.31     33.12 o 
   8   1   0       29.16       28.00      9.18 o 
   9   1   0      823.37      827.05     18.48 o 
  10   1   0      844.49      888.52     21.57 o 
   1   2   0     8568.26     9263.12    104.57 o 
   2   2   0      760.59      864.54     19.96 o 
   3   2   0    20515.86    20596.18    479.92 o 
   4   2   0      584.01      592.67      7.03 o 
   5   2   0     6419.15     6452.67     56.93 o 
   6   2   0      378.21      374.84     18.93 o 
   7   2   0        5.83        3.80      8.13 o 
   8   2   0       16.44       29.04      9.72 o 
   9   2   0      776.88      764.55     18.45 o 
  10   2   0       19.20       18.14     19.06 o 
   1   3   0     1202.71     1256.52     29.74 o 
   2   3   0      837.29      906.62     26.46 o 
   3   3   0     1749.03     1949.38    102.30 o 
   4   3   0     1454.50     1408.95     56.50 o 
   5   3   0     3168.48     3131.91     26.04 o 
   6   3   0      885.24      865.34     23.68 o 
   7   3   0     2893.83     2887.25     60.78 o 
   8   3   0      150.49      163.36     13.05 o 
   9   3   0      895.21      953.18     34.65 o 
  10   3   0      324.70      319.18     35.17 o 
   0   4   0    34606.25    32079.33    767.38 o 
   1   4   0     1869.47     2073.66     52.57 o 
   2   4   0     9663.81     9418.18    177.30 o 
   3   4   0     1720.40     1691.59     26.02 o 
   4   4   0      274.19      290.19      7.96 o 
   5   4   0      587.32      619.42     11.17 o 
   6   4   0     5089.97     4901.96     52.48 o 
   7   4   0      242.79      232.75     14.65 o 
   8   4   0     2211.27     2286.16     63.31 o 
   9   4   0       28.76       30.69     16.69 o 
   1   5   0     4430.88     4517.57    137.45 o 
   2   5   0     7665.60     7484.73    187.03 o 
   3   5   0       47.14       36.43      7.35 o 
   4   5   0     4160.81     3995.09     24.67 o 
   5   5   0      567.49      557.30     19.22 o 
   6   5   0      859.01      795.24     28.82 o 
   7   5   0     1133.92      962.54     40.68 o 
   8   5   0      103.61      132.91     14.38 o 
   9   5   0        0.36        3.41     13.08 o 
   0   6   0     7532.64     6971.98    379.99 o 
   1   6   0     3091.93     3168.45    129.57 o 
   2   6   0        2.07       12.41      7.18 o 
   3   6   0     6164.99     5749.40     82.07 o 
   4   6   0      380.06      374.86     12.11 o 
   5   6   0     2882.32     2688.56     57.08 o 
   6   6   0      503.62      475.16     17.51 o 
   7   6   0      117.30      116.28     14.85 o 
   8   6   0      209.77      229.00     19.34 o 
   1   7   0     5046.33     4664.29    198.65 o 
   2   7   0     1232.29     1235.60     23.73 o 
   3   7   0       50.70       43.89      9.58 o 
   4   7   0       24.99       25.64      9.00 o 
   5   7   0      864.39      855.52     23.55 o 
   6   7   0      118.01      101.99     15.29 o 
   7   7   0     1455.18     1367.43    120.31 o 
   8   7   0       36.95       29.48     14.87 o 
   0   8   0     2534.01     2453.68    239.79 o 
   1   8   0        0.51        8.72      9.00 o 
   2   8   0     2420.77     2338.90    111.00 o 
   3   8   0     2605.18     2410.51     81.37 o 
   4   8   0      115.55      123.35     10.83 o 
   5   8   0      997.89      892.42     33.04 o 
   6   8   0     1105.31     1072.73     42.73 o 
   7   8   0       88.98      117.70     27.61 o 
   8   8   0      985.41      798.44     40.10 o 
   1   9   0      460.71      521.83     23.68 o 
   2   9   0     3505.99     3477.05    151.48 o 
   3   9   0       38.00       27.04      9.23 o 
   4   9   0     2610.61     2571.46     67.40 o 
   5   9   0       47.38       24.35     25.80 o 
   6   9   0      235.29      200.93     18.38 o 
   7   9   0       58.84       65.66     16.85 o 
   0  10   0      414.65      365.98     19.06 o 
   1  10   0      312.48      345.68     15.29 o 
   2  10   0      758.77      694.72     56.99 o 
   3  10   0     1492.70     1611.35     42.61 o 
   4  10   0        0.11        5.53     14.68 o 
   5  10   0      676.71      650.86     25.22 o 
   6  10   0      469.74      506.19     42.40 o 
   7  10   0       21.39        9.20     28.60 o 
   1  11   0     1539.72     1759.28     39.12 o 
   2  11   0       22.75       40.92     12.17 o 
   3  11   0      143.65      121.34     13.84 o 
   4  11   0       27.67       23.19     16.88 o 
   5  11   0      461.51      494.74     32.21 o 
   6  11   0       10.11       22.35     30.90 o 
   0  12   0      226.15      293.87     28.60 o 
   1  12   0      150.21      166.66     27.94 o 
   2  12   0      431.56      458.15     35.01 o 
   3  12   0      583.78      652.66     79.55 o 
   4  12   0        5.18      -19.72     23.67 o 
  -9   0   1     2518.93     2671.17     40.86 o 
  -7   0   1     1859.28     1753.81     28.59 o 
  -5   0   1      508.17      495.70     21.37 o 
  -3   0   1     5572.40     5622.00     28.22 o 
   1   0   1      222.61      224.27     13.81 o 
   3   0   1    14346.88    14631.85    723.99 o 
   5   0   1    17180.55    18251.33     76.42 o 
   7   0   1     2848.71     2906.24     38.29 o 
   9   0   1      524.62      468.52     23.16 o 
 -10   1   1      329.22      327.33     18.42 o 
  -9   1   1       40.60       43.05      9.93 o 
  -8   1   1     1180.08     1184.87     31.45 o 
  -7   1   1      807.47      793.76     23.49 o 
  -6   1   1     1001.46     1023.93     17.41 o 
  -5   1   1     7871.09     8201.16    124.32 o 
  -4   1   1     3453.21     3539.00     18.32 o 
  -3   1   1     2940.69     3007.63     31.46 o 
  -2   1   1    24198.93    25221.70    186.57 o 
  -1   1   1     3989.78     4502.73    133.56 o 
   0   1   1     6893.70     7921.28    100.49 o 
   1   1   1     6246.47     7228.32    126.68 o 
   3   1   1     1939.20     1957.27     40.76 o 
   4   1   1     4126.52     4121.36     68.57 o 
   5   1   1      933.25     1058.04     26.83 o 
   6   1   1     2682.48     2659.68     29.46 o 
   7   1   1     1671.63     1559.35     35.06 o 
   8   1   1      154.03      158.55     11.51 o 
   9   1   1     1020.26     1097.57     25.29 o 
  10   1   1      273.22      253.07     17.96 o 
 -10   2   1       28.19       19.87     24.49 o 
  -9   2   1       62.35       83.74     10.96 o 
  -8   2   1     1378.89     1477.91     34.64 o 
  -7   2   1        9.19       18.63      8.35 o 
  -6   2   1     4826.29     4754.31     65.43 o 
  -5   2   1      116.77      134.58     14.35 o 
  -4   2   1     6711.45     6769.82     36.01 o 
  -3   2   1     1075.03     1119.10     44.79 o 
  -1   2   1     2763.25     2599.01     20.70 o 
   0   2   1    17772.25    17970.79    104.90 o 
   1   2   1     2278.04     2346.94     25.19 o 
   2   2   1    20733.80    21714.23    985.77 o 
   3   2   1       65.40       71.75      3.42 o 
   4   2   1     3852.06     3838.94    116.86 o 
   5   2   1       74.85       83.60      9.35 o 
   6   2   1      758.73      788.13     14.86 o 
   7   2   1      189.18      200.98     12.80 o 
   8   2   1     2333.45     2281.88     41.62 o 
   9   2   1       12.81       24.30     11.45 o 
  10   2   1      729.00      722.50     29.09 o 
 -10   3   1     1123.65     1105.13     47.99 o 
  -9   3   1       29.32       29.56     16.36 o 
  -8   3   1      955.44      983.51     22.16 o 
  -7   3   1      604.62      631.85     15.91 o 
  -6   3   1      807.10      803.27     12.77 o 
  -5   3   1     2011.70     1976.65     21.13 o 
  -4   3   1     6128.78     6439.58     28.15 o 
  -3   3   1     2063.82     2085.84     17.16 o 
  -2   3   1    14335.79    14350.07     50.09 o 
  -1   3   1     1833.35     1907.37     45.51 o 
   0   3   1    21922.65    22045.03    152.72 o 
   1   3   1     4375.02     4559.73     86.97 o 
   2   3   1      237.95      269.14      7.13 o 
   3   3   1      369.85      353.81     20.95 o 
   4   3   1     1834.73     1854.67     52.20 o 
   5   3   1      981.43     1010.32     33.92 o 
   6   3   1     4118.38     4033.77     76.53 o 
   7   3   1      587.16      520.37     14.23 o 
   8   3   1      243.30      265.73     13.08 o 
   9   3   1      687.31      674.20     21.82 o 
 -10   4   1        5.59       -0.66     25.64 o 
  -9   4   1     2049.17     2092.01    137.81 o 
  -8   4   1        1.13        3.17      9.35 o 
  -7   4   1      822.14      797.22     42.04 o 
  -6   4   1      626.12      587.71     15.37 o 
  -5   4   1      222.38      219.48     12.00 o 
  -4   4   1      776.52      701.52     11.08 o 
  -3   4   1     9107.65     9243.81    119.83 o 
  -2   4   1      292.05      294.76      9.94 o 
  -1   4   1    20840.68    20147.57    421.21 o 
   0   4   1       59.25       55.46      5.16 o 
   1   4   1       52.73       65.88      5.77 o 
   2   4   1     7000.95     7333.26    134.18 o 
   3   4   1     5013.43     5072.95     23.13 o 
   4   4   1       58.33       58.03      6.73 o 
   5   4   1     8964.17     8818.28     99.32 o 
   6   4   1      226.97      216.88     12.32 o 
   7   4   1     1631.39     1559.22     25.08 o 
   8   4   1       52.82       60.28     12.27 o 
   9   4   1       75.96       75.94     14.89 o 
  -9   5   1        1.85       -4.30     13.55 o 
  -8   5   1      353.32      328.70     23.71 o 
  -7   5   1     1337.10     1325.88     40.09 o 
  -6   5   1      203.33      213.18     10.86 o 
  -5   5   1     5317.03     5202.06     68.33 o 
  -4   5   1        0.85        0.74      7.93 o 
  -3   5   1     2307.25     2319.88     21.52 o 
  -2   5   1     4099.69     4124.52     49.11 o 
  -1   5   1      182.04      200.49     15.81 o 
   0   5   1     2617.92     2783.31     69.22 o 
   1   5   1    10929.66    10796.42    252.22 o 
   2   5   1      528.18      533.40     13.17 o 
   3   5   1     6580.86     6355.67     70.80 o 
   4   5   1     1323.22     1318.49     20.36 o 
   5   5   1       56.56       50.70     10.76 o 
   6   5   1     1430.66     1281.07     19.13 o 
   7   5   1     1850.77     1882.74     65.89 o 
   8   5   1        2.46       21.17     10.66 o 
  -8   6   1      495.37      454.64     22.17 o 
  -7   6   1      116.75      140.36     16.48 o 
  -6   6   1     3103.45     2909.17     84.62 o 
  -5   6   1      329.80      315.53     12.04 o 
  -4   6   1     3377.85     3235.59     39.26 o 
  -3   6   1      285.44      276.18     19.46 o 
  -2   6   1      388.98      361.65     22.01 o 
  -1   6   1     1002.64      934.47     35.65 o 
   0   6   1     6399.17     6605.46    231.77 o 
   1   6   1      598.29      626.34     15.56 o 
   2   6   1     6409.29     5957.22    168.34 o 
   3   6   1      127.83      135.03      9.44 o 
   4   6   1     1240.61     1089.10     19.84 o 
   5   6   1      365.56      337.21     18.68 o 
   6   6   1      518.52      525.20     28.66 o 
   7   6   1      464.28      430.61     14.74 o 
   8   6   1     1120.41     1044.98     32.64 o 
  -8   7   1      952.37      960.54     88.59 o 
  -7   7   1      301.29      264.54     18.44 o 
  -6   7   1      129.18      163.92     16.02 o 
  -5   7   1       53.51       59.03      9.84 o 
  -4   7   1     1504.68     1373.63     30.13 o 
  -3   7   1      275.32      301.13     12.71 o 
  -2   7   1     5324.33     5218.46     81.13 o 
  -1   7   1      236.61      270.51     13.02 o 
   0   7   1     4500.61     4501.92    176.13 o 
   1   7   1      244.56      273.86     17.89 o 
   2   7   1        4.90        9.29      8.06 o 
   3   7   1      581.03      531.45     13.45 o 
   4   7   1     2579.72     2440.00     34.52 o 
   5   7   1        3.35       -3.05     10.55 o 
   6   7   1     2674.70     2541.89     94.07 o 
   7   7   1       41.12       31.14     10.11 o 
   8   7   1      177.38      153.18     25.31 o 
  -8   8   1       30.83       31.23     21.69 o 
  -7   8   1      402.26      430.93     21.52 o 
  -6   8   1      597.79      618.57     31.88 o 
  -5   8   1        2.95        2.26     10.13 o 
  -4   8   1     1288.73     1263.68     58.21 o 
  -3   8   1     6534.99     6256.99    161.54 o 
  -2   8   1      177.66      175.30     15.28 o 
  -1   8   1     2138.11     2316.98     99.04 o 
   0   8   1      954.16      961.82     55.47 o 
   1   8   1       61.84       70.50     11.70 o 
   2   8   1     1915.46     1824.01     64.93 o 
   3   8   1      684.41      674.84     19.64 o 
   4   8   1      165.57      143.66     15.78 o 
   5   8   1     1988.84     1938.70     78.40 o 
   6   8   1      142.86      162.35     16.92 o 
   7   8   1      705.46      666.10     78.56 o 
   8   8   1      129.32      103.87     27.28 o 
  -7   9   1      651.01      668.96     27.19 o 
  -6   9   1        7.34       32.19     14.71 o 
  -5   9   1     1954.67     1903.34     36.18 o 
  -4   9   1       29.17       38.94     10.92 o 
  -3   9   1     1166.27     1187.74     47.05 o 
  -2   9   1     1007.76      997.14     16.64 o 
  -1   9   1       53.77       62.60     11.04 o 
   0   9   1      102.86       88.24     12.28 o 
   1   9   1     6599.28     6440.01    268.25 o 
   2   9   1        5.91       10.66     11.06 o 
   3   9   1     2397.55     2327.73     34.27 o 
   4   9   1       72.62       93.04     15.66 o 
   5   9   1       46.84       21.28     15.21 o 
   6   9   1      114.21      137.16     24.00 o 
   7   9   1     1051.86     1042.01     44.38 o 
  -6  10   1      866.40      852.09    124.09 o 
  -5  10   1      255.52      227.39     18.64 o 
  -4  10   1      923.93      948.15     42.41 o 
  -3  10   1      817.55      723.70     33.05 o 
  -2  10   1       76.19       91.75     10.18 o 
  -1  10   1      390.43      353.39     15.89 o 
   0  10   1     2503.79     2595.04    164.28 o 
   1  10   1       76.59       64.95     11.97 o 
   2  10   1     1136.89     1224.75     27.59 o 
   3  10   1      328.79      325.84     16.28 o 
   4  10   1      313.36      344.77     26.63 o 
   5  10   1      461.65      472.34     23.32 o 
   6  10   1       49.99       67.91     18.45 o 
  -6  11   1        2.21       12.16     16.82 o 
  -5  11   1        8.94        8.72     17.77 o 
  -4  11   1      576.79      534.19     33.15 o 
  -3  11   1        3.31        7.68     12.03 o 
  -2  11   1     1139.06     1117.45     65.20 o 
  -1  11   1       43.50       76.14     12.97 o 
   0  11   1     1334.57     1399.41     73.35 o 
   1  11   1        0.87        4.44     12.68 o 
   2  11   1        3.80        1.84     15.68 o 
   3  11   1        0.25        6.96     12.77 o 
   4  11   1     1528.31     1528.51     48.65 o 
   5  11   1       12.49       13.81     20.71 o 
  -5  12   1       47.32       45.30     19.62 o 
  -4  12   1      298.80      325.90     47.17 o 
  -3  12   1      421.69      515.57     50.13 o 
  -2  12   1        9.24       10.45     17.59 o 
  -1  12   1      353.69      397.92     33.53 o 
   0  12   1      420.43      473.34     33.53 o 
   1  12   1      167.95      168.30     28.27 o 
   2  12   1      747.67      773.13     40.10 o 
   3  12   1      297.71      344.82     22.18 o 
   4  12   1      107.21      125.24     26.30 o 
   2  13   1        0.93       11.50     23.67 o 
   3  13   1      932.83      996.32     43.06 o 
 -10   0   2      846.78      808.96     40.10 o 
  -8   0   2      103.88      115.71     14.13 o 
  -6   0   2     1698.27     1679.13     21.25 o 
  -4   0   2    19190.70    19289.41    116.69 o 
  -2   0   2     2959.24     3662.25    147.43 o 
   0   0   2     2078.84     1848.71     20.38 o 
   2   0   2     5962.43     6082.59     67.39 o 
   4   0   2    13976.23     9417.61   4653.73 o 
   6   0   2     2994.61     3054.76     37.49 o 
   8   0   2     3186.86     3350.64     46.02 o 
 -10   1   2      242.90      276.59     22.02 o 
  -9   1   2      286.67      279.07     13.76 o 
  -8   1   2     2120.10     2207.54     47.28 o 
  -7   1   2      240.82      247.47     11.72 o 
  -6   1   2     3504.06     3175.20     49.58 o 
  -5   1   2     5030.45     4862.44     27.27 o 
  -4   1   2      885.25      793.55     10.55 o 
  -3   1   2    14747.41    15125.37    144.91 o 
  -2   1   2    26828.63    28450.15    742.34 o 
  -1   1   2      606.09      523.85      8.18 o 
   0   1   2    18230.13    18688.04    266.45 o 
   2   1   2     3759.50     4004.85     46.50 o 
   3   1   2    11661.49    12442.33    203.30 o 
   4   1   2      486.79      497.95     11.86 o 
   5   1   2     4039.40     4158.13     38.76 o 
   6   1   2     3412.82     3498.04     42.73 o 
   7   1   2      340.97      316.11     12.45 o 
   8   1   2      291.89      273.02     13.80 o 
   9   1   2      508.85      514.70     17.41 o 
  10   1   2      202.88      200.84     31.23 o 
 -10   2   2       33.37       52.66     16.69 o 
  -9   2   2     1255.69     1297.32     31.12 o 
  -8   2   2       40.33       50.92      8.96 o 
  -7   2   2     2764.79     2860.40     63.23 o 
  -6   2   2      506.12      532.95     10.75 o 
  -5   2   2     1489.07     1511.12     29.51 o 
  -4   2   2      590.21      592.70      8.28 o 
  -3   2   2    10809.04    10965.00    130.76 o 
  -2   2   2     3344.92     3520.92     27.72 o 
  -1   2   2      918.08     1003.04     18.13 o 
   0   2   2      190.33      179.39      5.99 o 
   1   2   2    13261.40    13668.08    375.83 o 
   2   2   2      885.40      916.75     18.97 o 
   3   2   2       23.73       32.39      5.36 o 
   4   2   2      160.47      171.31      7.31 o 
   5   2   2     3253.79     3171.61     26.96 o 
   6   2   2      216.10      234.26     11.80 o 
   7   2   2     4639.93     4731.04    119.72 o 
   8   2   2        0.07       10.06     10.17 o 
   9   2   2      777.89      864.03     24.81 o 
 -10   3   2      143.82      123.60     27.28 o 
  -9   3   2      900.90      969.49     28.82 o 
  -8   3   2      966.66      976.52     27.60 o 
  -7   3   2      100.52      105.59      9.73 o 
  -6   3   2     1068.28     1122.28     51.23 o 
  -5   3   2     4303.90     4158.07     49.65 o 
  -4   3   2        4.40       12.55      4.95 o 
  -3   3   2    13535.28    13216.97    251.99 o 
  -2   3   2     2739.04     2652.18     62.72 o 
  -1   3   2     1618.33     1583.20     44.36 o 
   0   3   2     7322.12     7617.09    212.60 o 
   1   3   2    12911.89    13151.09     44.24 o 
   2   3   2     1503.42     1474.12     51.15 o 
   3   3   2    14375.73    15336.63    499.46 o 
   4   3   2      388.88      413.82     18.27 o 
   5   3   2     1419.52     1501.13     31.38 o 
   6   3   2      911.37      880.00     16.18 o 
   7   3   2        2.41       16.29      9.15 o 
   8   3   2      580.34      590.29     21.80 o 
   9   3   2      773.08      772.61     26.22 o 
 -10   4   2      836.02      818.16     44.70 o 
  -9   4   2       20.44       16.58     12.38 o 
  -8   4   2       65.59       52.75     12.41 o 
  -7   4   2        0.71       14.13      7.51 o 
  -6   4   2     1043.42     1025.70     15.33 o 
  -5   4   2      756.33      740.14     11.32 o 
  -4   4   2     7282.11     7108.02    113.03 o 
  -3   4   2      530.30      523.31     11.21 o 
  -2   4   2     9076.67     8997.73     58.98 o 
  -1   4   2      611.43      597.33      9.20 o 
   0   4   2      594.65      646.73     14.14 o 
   1   4   2     5852.18     6131.45     31.17 o 
   2   4   2     8039.93     7996.56    114.49 o 
   3   4   2      110.60      106.82     10.25 o 
   4   4   2     7938.79     8093.01    214.12 o 
   5   4   2       81.38       93.18     15.53 o 
   6   4   2      538.65      509.87     18.04 o 
   7   4   2      773.46      789.82     19.98 o 
   8   4   2      666.71      672.54     21.23 o 
   9   4   2       48.36       29.91     21.69 o 
  -9   5   2       23.73       28.63     30.08 o 
  -8   5   2     1639.69     1605.24     62.29 o 
  -7   5   2        0.59        3.07     12.31 o 
  -6   5   2     3573.21     3462.86     32.18 o 
  -5   5   2      412.03      383.25     12.74 o 
  -4   5   2      149.62      171.57     12.25 o 
  -3   5   2     3589.29     3612.56     26.62 o 
  -2   5   2    10732.19    10724.30    184.33 o 
  -1   5   2     1936.50     1958.50     39.14 o 
   0   5   2    11965.06    11598.59    231.58 o 
   1   5   2      263.04      270.76      9.67 o 
   2   5   2     2800.65     2564.55     51.62 o 
   3   5   2     3224.52     3054.56     91.15 o 
   4   5   2      145.03      161.18      9.44 o 
   5   5   2      846.11      800.49     31.39 o 
   6   5   2     4652.24     4637.36     48.52 o 
   7   5   2       12.92       13.13     11.11 o 
   8   5   2      709.01      694.57     21.68 o 
   9   5   2      284.82      219.58     28.60 o 
  -9   6   2      543.61      420.66     52.92 o 
  -8   6   2       21.79       23.09     14.21 o 
  -7   6   2     1462.60     1380.76     85.96 o 
  -6   6   2      410.24      326.53     19.34 o 
  -5   6   2     1919.98     1848.88     39.39 o 
  -4   6   2      403.28      388.71     22.98 o 
  -3   6   2     2007.31     1966.66     34.41 o 
  -2   6   2      297.74      283.62      8.99 o 
  -1   6   2     8570.48     8800.11    208.68 o 
   0   6   2       99.92      122.44      9.34 o 
   1   6   2     2877.04     2815.07     97.78 o 
   2   6   2      667.86      696.96     31.17 o 
   3   6   2      206.49      177.83     10.00 o 
   4   6   2      112.51      113.56      9.54 o 
   5   6   2     2355.03     2125.38     84.70 o 
   6   6   2      565.70      510.00     14.81 o 
   7   6   2     1870.22     1785.54     67.80 o 
   8   6   2      112.32      114.38     12.37 o 
  -8   7   2       31.00       41.14     20.54 o 
  -7   7   2      119.63      115.50     15.92 o 
  -6   7   2      276.14      283.35     17.44 o 
  -5   7   2     5304.15     5107.35     45.60 o 
  -4   7   2       64.92       56.05     10.90 o 
  -3   7   2     2722.66     2645.43     59.42 o 
  -2   7   2      132.51      142.09      8.66 o 
  -1   7   2      589.27      609.58     14.32 o 
   0   7   2      201.65      231.55     20.50 o 
   1   7   2     1754.77     1725.66     85.67 o 
   2   7   2      221.74      202.95     14.21 o 
   3   7   2     4903.27     4767.95     79.72 o 
   4   7   2        1.18        4.47      8.78 o 
   5   7   2     2170.32     1995.29     28.52 o 
   6   7   2      254.63      226.20     20.29 o 
   7   7   2        5.01       18.75     10.52 o 
   8   7   2      209.35      182.94     23.34 o 
  -8   8   2      100.14      123.76     17.65 o 
  -7   8   2      185.97      186.99     17.08 o 
  -6   8   2      297.12      259.60     18.24 o 
  -5   8   2      235.14      254.29     17.25 o 
  -4   8   2     4354.95     4170.64     35.99 o 
  -3   8   2       14.22        8.60     10.36 o 
  -2   8   2      936.76      947.56     32.55 o 
  -1   8   2      878.33      825.26     42.88 o 
   0   8   2      186.21      199.78     12.80 o 
   1   8   2     2787.28     2785.91     86.48 o 
   2   8   2     2727.78     2652.40    146.58 o 
   3   8   2        8.34       17.98     10.68 o 
   4   8   2     2947.33     2783.96     63.28 o 
   5   8   2      381.58      407.41     29.75 o 
   6   8   2        8.05       -7.20     14.32 o 
   7   8   2      327.91      320.47     17.03 o 
  -7   9   2       11.53       17.75     16.26 o 
  -6   9   2     1001.57     1002.88     29.46 o 
  -5   9   2       56.41       70.03     11.95 o 
  -4   9   2        0.03       13.37     10.80 o 
  -3   9   2      139.24      165.73     12.54 o 
  -2   9   2     1136.06     1097.55     64.81 o 
  -1   9   2        0.71       13.77      7.73 o 
   0   9   2     5565.98     5564.84    176.01 o 
   1   9   2       79.04       72.87     21.51 o 
   2   9   2     1414.94     1364.62     58.39 o 
   3   9   2      161.22      163.43     15.90 o 
   4   9   2      296.58      339.65     19.29 o 
   5   9   2      227.07      210.81     24.16 o 
   6   9   2     1588.47     1491.28     56.70 o 
   7   9   2       57.23       64.76     25.97 o 
  -6  10   2       89.48       89.11     17.09 o 
  -5  10   2      141.83      162.20     35.01 o 
  -4  10   2      596.24      568.61     18.33 o 
  -3  10   2        2.03       12.33     10.99 o 
  -2  10   2      641.69      630.97     19.83 o 
  -1  10   2     3648.84     3932.83    135.22 o 
   0  10   2      180.58      186.17     13.40 o 
   1  10   2      961.08      929.62     55.00 o 
   2  10   2      533.27      520.90     35.23 o 
   3  10   2        6.56        6.45     12.09 o 
   4  10   2      377.71      371.20     19.97 o 
   5  10   2      818.79      953.26     42.73 o 
  -6  11   2        1.07       27.58     16.66 o 
  -5  11   2      921.66      963.51     39.94 o 
  -4  11   2       16.76       28.68     12.86 o 
  -3  11   2     1319.20     1433.38     67.53 o 
  -2  11   2       15.81       18.16     15.68 o 
  -1  11   2       79.61       83.04     23.50 o 
   0  11   2       25.28       13.81     15.82 o 
   1  11   2      494.75      497.56     23.44 o 
   2  11   2       46.93       31.15     16.61 o 
   3  11   2     1321.21     1285.13     32.68 o 
   4  11   2        5.75       -6.57     20.38 o 
  -4  12   2      625.22      696.27     87.44 o 
  -3  12   2       51.67       23.89     17.20 o 
  -2  12   2      290.23      291.85     22.27 o 
  -1  12   2      805.61      785.92     66.07 o 
   0  12   2       37.41       61.14     18.62 o 
   1  12   2      632.70      620.79     29.26 o 
   2  12   2      615.57      643.29     39.77 o 
   3  12   2        0.26       -1.27     16.90 o 
  -3  13   2        9.00       19.72     33.20 o 
  -2  13   2      354.63      418.78     44.05 o 
  -1  13   2       51.48       75.60     34.19 o 
   0  13   2     1344.23     1612.66     57.52 o 
   1  13   2        7.89       18.08     28.60 o 
   2  13   2      284.35      334.30     37.47 o 
  -9   0   3       36.48       59.83     22.35 o 
  -7   0   3     3726.45     3490.05     33.44 o 
  -5   0   3     4770.13     4567.90    144.80 o 
  -3   0   3     6541.18     6473.29    209.06 o 
  -1   0   3     6803.97     7085.60    139.70 o 
   1   0   3    29636.71    29095.25    231.24 o 
   3   0   3     9558.61    10409.41     59.61 o 
   5   0   3       21.17       49.42     12.39 o 
   7   0   3     2729.46     2727.17    103.71 o 
   9   0   3     2960.55     3105.03     71.00 o 
 -10   1   3       55.95       71.63     17.39 o 
  -9   1   3     1135.89     1242.91     28.99 o 
  -8   1   3      779.43      827.12     21.40 o 
  -7   1   3       33.49       42.96      7.54 o 
  -6   1   3     2100.62     2097.28     38.15 o 
  -5   1   3      292.67      272.95      6.59 o 
  -4   1   3     2273.23     2355.15     61.63 o 
  -3   1   3    20582.39    20996.17    385.64 o 
  -2   1   3     2635.67     2520.06     17.63 o 
  -1   1   3     2187.97     2201.87     23.18 o 
   0   1   3    10644.25    11434.88     73.34 o 
   1   1   3     1100.43     1154.55     32.51 o 
   2   1   3    16608.99    17688.26    132.64 o 
   3   1   3     6406.92     6854.49     42.61 o 
   4   1   3      153.68      131.30      4.68 o 
   5   1   3     6072.01     6414.02    129.48 o 
   6   1   3      645.09      647.83     14.73 o 
   7   1   3      143.51      147.58     11.23 o 
   8   1   3     1251.14     1213.82     22.13 o 
   9   1   3        0.51       12.21     13.34 o 
 -10   2   3     1005.64     1124.85     47.99 o 
  -9   2   3        5.45        9.00     13.83 o 
  -8   2   3     2945.07     3119.27     41.25 o 
  -7   2   3       96.13      102.93     14.65 o 
  -6   2   3      565.31      510.70      9.82 o 
  -5   2   3      346.59      317.39      7.72 o 
  -4   2   3    15060.06    15399.00     52.66 o 
  -3   2   3     1293.15     1328.06     14.60 o 
  -2   2   3     5457.40     5445.17     57.66 o 
  -1   2   3       70.26       83.45      2.78 o 
   0   2   3     8408.74     8849.59    102.54 o 
   1   2   3       75.32       77.66      3.39 o 
   2   2   3     1584.51     1695.93     86.12 o 
   3   2   3       76.03       74.55      2.71 o 
   4   2   3     6754.25     6703.02     63.52 o 
   5   2   3      210.76      229.05     13.09 o 
   6   2   3     3249.63     3282.61     69.77 o 
   7   2   3      203.26      236.35     20.83 o 
   8   2   3      226.94      251.75     13.79 o 
   9   2   3       18.45       45.43     17.88 o 
 -10   3   3       74.61       47.01     24.65 o 
  -9   3   3      596.58      610.39     37.96 o 
  -8   3   3      835.06      824.46     26.17 o 
  -7   3   3      428.70      432.16     15.44 o 
  -6   3   3     4425.84     4424.11     63.01 o 
  -5   3   3     2467.78     2438.53     24.29 o 
  -4   3   3     6462.83     6454.93     43.47 o 
  -3   3   3     4180.31     4319.97     59.65 o 
  -2   3   3     1574.33     1681.45     37.65 o 
  -1   3   3      714.09      678.82     18.15 o 
   0   3   3     4244.45     4686.27     34.11 o 
   1   3   3      878.07      741.56     18.21 o 
   2   3   3    15012.79    15590.37     60.75 o 
   3   3   3     2663.26     2769.74     75.07 o 
   4   3   3      244.46      248.92     10.61 o 
   5   3   3     1744.17     1698.65     41.42 o 
   6   3   3      521.57      513.13     28.18 o 
   7   3   3      238.55      221.33     12.08 o 
   8   3   3     2049.77     2081.01     54.45 o 
   9   3   3        6.70       -8.55     26.95 o 
  -9   4   3        3.37       15.91     14.79 o 
  -8   4   3      106.09      131.59     16.43 o 
  -7   4   3     1553.15     1556.61     31.44 o 
  -6   4   3       60.87       66.39      6.96 o 
  -5   4   3     8684.43     8600.00     96.68 o 
  -4   4   3      156.40      173.56      9.13 o 
  -3   4   3     1143.75     1131.12     36.64 o 
  -2   4   3      261.31      249.69      8.04 o 
  -1   4   3     2791.59     2805.38     22.01 o 
   0   4   3     3768.94     3899.58     56.22 o 
   1   4   3    11902.24    12216.90    157.59 o 
   2   4   3      182.32      173.68      4.97 o 
   3   4   3     7829.63     7748.64     72.04 o 
   4   4   3      370.95      378.63     14.11 o 
   5   4   3        1.72       -0.64     10.73 o 
   6   4   3      527.18      520.85     17.19 o 
   7   4   3     2904.98     2920.87     36.30 o 
   8   4   3       53.41       97.70     15.44 o 
   9   4   3     1223.28     1269.81     49.31 o 
  -9   5   3     1009.58     1053.63    130.50 o 
  -8   5   3        2.16       14.49     13.82 o 
  -7   5   3      134.52      134.79     15.48 o 
  -6   5   3     1453.79     1432.57     30.15 o 
  -5   5   3      232.80      188.52      7.64 o 
  -4   5   3      478.53      526.29     13.71 o 
  -3   5   3    10697.79    10318.05    135.09 o 
  -2   5   3      235.31      256.34      7.83 o 
  -1   5   3     6994.45     7157.18    163.55 o 
   0   5   3      460.01      429.01     10.54 o 
   1   5   3       88.08       89.98      4.82 o 
   2   5   3     4343.97     4106.10     26.97 o 
   3   5   3     3531.76     3446.00     49.77 o 
   4   5   3      788.14      695.91     16.47 o 
   5   5   3     4180.15     4291.41    127.05 o 
   6   5   3      476.41      434.92     16.77 o 
   7   5   3      798.57      788.10     45.67 o 
   8   5   3      471.96      466.83     28.11 o 
  -9   6   3       18.14       24.99     21.69 o 
  -8   6   3     1044.83     1111.02     30.61 o 
  -7   6   3      850.05      851.85     26.25 o 
  -6   6   3       17.27       26.56      9.58 o 
  -5   6   3       18.31       28.11      9.83 o 
  -4   6   3     1066.96      982.12     33.69 o 
  -3   6   3      330.48      339.68     12.04 o 
  -2   6   3     9163.07     9107.14    118.51 o 
  -1   6   3     1015.61      973.69     15.51 o 
   0   6   3     2485.26     2439.31     67.42 o 
   1   6   3     1381.29     1281.55     26.36 o 
   2   6   3      786.74      822.13     26.96 o 
   3   6   3      360.27      358.70     14.87 o 
   4   6   3     4792.10     4496.18     85.71 o 
   5   6   3       18.54       15.12     10.15 o 
   6   6   3     1571.91     1440.91     37.91 o 
   7   6   3      239.86      249.88     13.53 o 
   8   6   3       30.62        8.85     15.72 o 
  -8   7   3      614.81      587.33     83.33 o 
  -7   7   3      270.10      267.80     18.29 o 
  -6   7   3     3411.99     3327.46     58.44 o 
  -5   7   3      796.66      736.85     17.45 o 
  -4   7   3      969.39      991.53     19.39 o 
  -3   7   3       10.45       43.35     14.71 o 
  -2   7   3      362.35      311.28      9.21 o 
  -1   7   3     1247.82     1298.87     14.51 o 
   0   7   3     4706.37     4699.04    179.93 o 
   1   7   3       13.52       33.56      9.79 o 
   2   7   3     4494.79     4343.20    150.14 o 
   3   7   3      318.16      268.95     11.54 o 
   4   7   3      175.21      145.33     10.14 o 
   5   7   3      106.13      101.00     12.64 o 
   6   7   3      113.53      132.35     13.64 o 
   7   7   3      182.11      166.07     12.87 o 
   8   7   3     1135.23     1036.13    104.20 o 
  -8   8   3      130.36      170.15     20.05 o 
  -7   8   3      791.79      820.47     28.42 o 
  -6   8   3      127.09      147.64     17.20 o 
  -5   8   3     1912.87     1829.73     33.05 o 
  -4   8   3      365.80      325.98     13.77 o 
  -3   8   3      457.78      467.16     15.18 o 
  -2   8   3     1198.46     1099.51     56.46 o 
  -1   8   3      610.54      572.41     19.88 o 
   0   8   3     1474.19     1445.24     51.86 o 
   1   8   3     3907.88     3964.78    131.29 o 
   2   8   3       58.79       50.08     10.34 o 
   3   8   3     2443.51     2340.62     60.62 o 
   4   8   3     1261.07     1185.58     22.12 o 
   5   8   3      315.89      322.58     25.31 o 
   6   8   3      854.47      823.68     32.95 o 
   7   8   3      568.07      534.04     24.17 o 
  -7   9   3      382.63      460.27     31.72 o 
  -6   9   3      141.95      137.74     16.77 o 
  -5   9   3      379.79      317.86     15.11 o 
  -4   9   3       60.97       84.49     11.62 o 
  -3   9   3     2949.67     2947.17    109.72 o 
  -2   9   3        2.67        7.85      9.71 o 
  -1   9   3     2464.73     2424.78     98.69 o 
   0   9   3       80.02      121.00     11.57 o 
   1   9   3      138.40      135.77     12.12 o 
   2   9   3      295.24      308.10     21.18 o 
   3   9   3     1219.25     1175.16     71.74 o 
   4   9   3      124.54      110.95     12.71 o 
   5   9   3     1836.24     1969.64     55.88 o 
   7   9   3      865.05      901.65     41.75 o 
  -7  10   3      167.76      217.28     27.28 o 
  -6  10   3        5.36       23.08     16.41 o 
  -5  10   3      539.17      511.38     19.16 o 
  -4  10   3      316.62      335.67     22.30 o 
  -3  10   3      344.69      372.34     15.79 o 
  -2  10   3     1686.81     1746.29     36.00 o 
  -1  10   3      785.06      768.83     59.00 o 
   0  10   3      777.17      733.22     38.95 o 
   1  10   3      882.66      786.36     29.58 o 
   2  10   3      112.61      110.68     17.08 o 
   3  10   3      401.76      345.97     20.96 o 
   4  10   3     1387.61     1511.09     48.98 o 
   5  10   3       10.33       22.35     21.69 o 
  -6  11   3     1031.48     1071.93     41.42 o 
  -5  11   3        3.84        1.53     17.51 o 
  -4  11   3      711.70      790.74     51.77 o 
  -3  11   3        9.64       24.74     17.22 o 
  -2  11   3      236.78      190.20     18.90 o 
  -1  11   3       26.74       32.66     16.66 o 
   0  11   3     1472.97     1472.06     93.19 o 
   1  11   3       13.64       17.23     16.71 o 
   2  11   3      829.53      811.26     92.86 o 
   3  11   3       31.77       38.93     17.20 o 
   4  11   3      293.98      359.61     33.20 o 
  -4  12   3       61.11       27.90     24.32 o 
  -3  12   3        1.69       -0.19     18.27 o 
  -2  12   3     1393.05     1398.73    111.76 o 
  -1  12   3      126.70      125.73     27.94 o 
   0  12   3      228.47      212.05     37.31 o 
   1  12   3      623.11      701.67     68.70 o 
   2  12   3       64.44       75.60     27.94 o 
   3  12   3      161.55      195.25     31.56 o 
  -2  13   3        1.38       22.02     35.83 o 
   0  13   3        2.31        6.25     30.24 o 
   1  13   3        0.25       -6.57     29.26 o 
 -10   0   4      158.33      214.98     27.28 o 
  -8   0   4     5106.08     5369.62    171.92 o 
  -6   0   4     3598.42     3438.48     46.35 o 
  -4   0   4     1124.79     1115.17     13.57 o 
  -2   0   4    11681.62    11256.89   1249.27 o 
   0   0   4    24302.69    23994.64    394.78 o 
   2   0   4     3393.56     3887.56     54.07 o 
   4   0   4     5557.39     5507.36     29.41 o 
   6   0   4     2433.79     2398.86     36.08 o 
   8   0   4     2676.94     2834.33     64.59 o 
 -10   1   4      607.74      546.65     37.14 o 
  -9   1   4      493.58      432.26     31.56 o 
  -8   1   4        3.69       18.87     14.30 o 
  -7   1   4     1274.75     1289.93     29.89 o 
  -6   1   4      791.70      861.35     25.21 o 
  -5   1   4       16.01       19.67      5.74 o 
  -4   1   4     5540.67     5747.75    113.06 o 
  -3   1   4      468.82      547.82     10.76 o 
  -2   1   4     1819.35     1747.68     16.06 o 
  -1   1   4     6211.81     6264.90     96.79 o 
   1   1   4    16651.18    17308.31     80.96 o 
   2   1   4     5527.38     6020.46     21.81 o 
   3   1   4      262.89      274.96      8.82 o 
   4   1   4     7402.46     7743.04     95.01 o 
   5   1   4     1406.22     1409.60     18.59 o 
   6   1   4       28.97       36.92      8.93 o 
   7   1   4     2861.63     2943.65     38.38 o 
   8   1   4      469.64      435.61     19.97 o 
   9   1   4      159.23      194.93     33.20 o 
 -10   2   4        7.22        6.74     15.11 o 
  -9   2   4      605.12      675.31     49.93 o 
  -8   2   4      260.86      278.31     14.35 o 
  -7   2   4      872.82      791.95     31.98 o 
  -6   2   4      260.99      252.33     10.06 o 
  -5   2   4    11413.85    11202.50    156.89 o 
  -4   2   4       37.61       57.36      7.55 o 
  -3   2   4    13305.02    12888.83     80.90 o 
  -2   2   4     1958.87     1927.99     12.01 o 
  -1   2   4      183.69      166.42      5.81 o 
   0   2   4      617.40      661.72     13.47 o 
   1   2   4    11343.55    12135.50     76.12 o 
   2   2   4       27.95       25.13      4.90 o 
   3   2   4     9703.55    10323.68    226.50 o 
   4   2   4       11.66        9.00      5.86 o 
   5   2   4      542.62      565.97     15.45 o 
   6   2   4       32.91       49.95      9.30 o 
   7   2   4        0.90       13.66     10.31 o 
   8   2   4       40.59       75.34     14.43 o 
 -10   3   4      320.12      247.85     32.21 o 
  -9   3   4      538.01      499.10     79.55 o 
  -8   3   4       45.15       34.26     15.66 o 
  -7   3   4     1734.99     1676.09     47.11 o 
  -6   3   4     1933.63     1926.75     23.15 o 
  -5   3   4        0.98        3.42      4.04 o 
  -4   3   4     2650.21     2546.85     32.31 o 
  -3   3   4      384.99      390.88     10.35 o 
  -2   3   4      208.10      182.69      3.32 o 
  -1   3   4    15918.30    16249.03     87.59 o 
   0   3   4     2282.21     2335.37     28.85 o 
   1   3   4     8704.94     8630.95     52.77 o 
   2   3   4     3314.12     3413.84     80.70 o 
   3   3   4       61.22       63.00      5.37 o 
   4   3   4      841.75      796.13     21.73 o 
   5   3   4     2235.42     2266.76     42.53 o 
   6   3   4      164.12      170.55     10.63 o 
   7   3   4     3769.15     3832.28     41.73 o 
   8   3   4      230.24      222.86     17.50 o 
  -9   4   4       49.54       71.61     15.79 o 
  -8   4   4     2688.97     2660.42    202.65 o 
  -7   4   4       23.63       18.64      9.09 o 
  -6   4   4     2238.23     2172.82     42.70 o 
  -5   4   4     1627.21     1479.98     20.53 o 
  -4   4   4       85.83       91.21     11.86 o 
  -3   4   4      252.39      208.92      4.60 o 
  -2   4   4     7386.62     7454.83     84.38 o 
  -1   4   4        5.73        5.56      4.15 o 
   0   4   4    12895.40    12887.79     52.52 o 
   1   4   4       75.99       83.71      6.41 o 
   2   4   4     2519.74     2457.72     34.88 o 
   3   4   4     1777.96     1874.16     56.05 o 
   4   4   4     1644.25     1589.98     35.80 o 
   5   4   4       10.84       18.48      8.05 o 
   6   4   4     3840.54     3774.47     39.20 o 
   7   4   4        7.77       18.09     11.80 o 
   8   4   4     1197.75     1212.88     46.18 o 
  -9   5   4       71.29       94.42     18.06 o 
  -8   5   4        7.31       19.68     14.10 o 
  -7   5   4     1204.77     1166.18     43.39 o 
  -6   5   4      613.21      589.67     16.01 o 
  -5   5   4      131.60      156.29     11.75 o 
  -4   5   4     5001.55     4980.19     49.92 o 
  -3   5   4      598.77      652.92     12.99 o 
  -2   5   4     1773.05     1956.18     17.10 o 
  -1   5   4     1125.63     1057.71     14.52 o 
   0   5   4        1.12        9.99      5.09 o 
   1   5   4     1385.18     1399.27     28.58 o 
   2   5   4     8534.91     8670.07     71.75 o 
   3   5   4        1.60        1.38     11.83 o 
   4   5   4     5557.95     5425.44     69.82 o 
   5   5   4     1071.69      964.35     20.24 o 
   6   5   4       72.26       85.51     13.25 o 
   7   5   4      368.99      336.12     18.03 o 
   8   5   4      401.16      349.75     35.17 o 
  -9   6   4      476.55      507.31     25.88 o 
  -8   6   4      810.19      816.66     27.94 o 
  -7   6   4      710.93      678.84     24.14 o 
  -6   6   4      171.55      181.52     15.13 o 
  -5   6   4     2612.65     2482.33     32.05 o 
  -4   6   4        0.24        5.33      9.98 o 
  -3   6   4     4422.23     4395.73     60.87 o 
  -2   6   4     4177.93     4128.33     66.64 o 
  -1   6   4      923.88      951.41     12.19 o 
   0   6   4        3.79        7.26      3.49 o 
   1   6   4     2704.97     2715.53     21.32 o 
   2   6   4        6.12        3.03      7.38 o 
   3   6   4     6232.78     5761.98     84.84 o 
   4   6   4      231.25      215.97     10.61 o 
   5   6   4     1010.91      917.73     32.26 o 
   6   6   4      170.03      196.03     12.13 o 
   7   6   4      151.74      183.99     14.71 o 
   8   6   4      154.69       93.68     23.34 o 
  -8   7   4       38.80       53.39     14.93 o 
  -7   7   4     1277.73     1260.12    114.39 o 
  -6   7   4      979.76      980.13     21.17 o 
  -5   7   4      507.39      513.70     18.27 o 
  -4   7   4      220.11      244.84     12.89 o 
  -3   7   4     1596.16     1491.60     40.50 o 
  -2   7   4       37.18       46.63      9.14 o 
  -1   7   4     6086.56     6178.47     94.42 o 
   0   7   4      115.62      117.76      7.71 o 
   1   7   4     3508.21     3353.71    110.30 o 
   2   7   4     1642.16     1554.89     33.31 o 
   3   7   4      280.05      274.22     19.03 o 
   4   7   4       28.58       62.80     18.89 o 
   5   7   4      755.12      728.60     16.39 o 
   6   7   4       40.51       46.94     10.96 o 
   7   7   4     1701.78     1452.59     84.97 o 
  -8   8   4      634.74      655.72     35.17 o 
  -7   8   4       35.75       53.67     17.21 o 
  -6   8   4      716.91      760.86     20.29 o 
  -5   8   4      656.54      657.22     18.12 o 
  -4   8   4        3.01       18.04     10.22 o 
  -3   8   4     1364.60     1294.89     64.36 o 
  -2   8   4     1948.69     1861.59     67.59 o 
  -1   8   4        0.14        4.52     17.69 o 
   0   8   4     4090.06     3970.64    119.32 o 
   1   8   4      334.63      284.65     35.34 o 
   2   8   4      518.07      470.59     44.05 o 
   3   8   4     1045.25      982.00     32.71 o 
   4   8   4      288.89      297.18     16.13 o 
   5   8   4      526.32      497.38     20.77 o 
   6   8   4     1612.27     1709.31     54.89 o 
  -7   9   4       11.13       20.95     19.23 o 
  -6   9   4      512.49      484.93     23.43 o 
  -5   9   4      136.71      137.60     16.69 o 
  -4   9   4     2326.48     2366.94     73.50 o 
  -3   9   4       88.36      102.44     11.48 o 
  -2   9   4     1517.90     1620.56    139.54 o 
  -1   9   4      262.81      248.48     19.03 o 
   0   9   4      335.55      320.38     20.45 o 
   1   9   4       14.35       19.97     14.87 o 
   2   9   4     2889.85     2763.10     54.73 o 
   3   9   4       17.17       20.05     15.86 o 
   4   9   4     1797.14     1846.86    166.33 o 
   5   9   4       95.88      144.96     27.28 o 
  -7  10   4       40.25       40.76     22.68 o 
  -6  10   4      136.08      157.57     18.90 o 
  -5  10   4      569.62      601.74     34.82 o 
  -4  10   4       31.17       40.41     16.26 o 
  -3  10   4      965.59     1114.35    126.88 o 
  -2  10   4     1116.58      971.57     59.99 o 
  -1  10   4      235.62      282.77     19.89 o 
   0  10   4      410.51      438.17     26.30 o 
   1  10   4      615.58      568.16     41.09 o 
   2  10   4      270.79      273.43     21.37 o 
   3  10   4     1265.16     1239.48     32.75 o 
   4  10   4      181.05      203.77     61.30 o 
  -5  11   4      134.06      191.15     24.49 o 
  -4  11   4       21.68        1.26     18.37 o 
  -3  11   4      839.43      889.50     30.33 o 
  -2  11   4      127.05      145.55     34.35 o 
  -1  11   4     1495.77     1559.38    137.24 o 
   0  11   4       64.50       90.01     18.57 o 
   1  11   4      849.72      958.15     30.84 o 
   2  11   4       19.32       55.25     43.55 o 
   3  11   4        0.49       -2.21     17.06 o 
  -5  12   4      187.64      215.31     28.93 o 
  -4  12   4      143.73      145.95     28.93 o 
  -3  12   4      651.11      795.84     31.75 o 
  -2  12   4      149.56      179.45     38.46 o 
  -1  12   4        6.93       19.18     17.91 o 
   0  12   4      559.48      702.80     76.75 o 
   1  12   4      247.56      253.76     32.87 o 
   2  12   4      117.58      168.96     33.53 o 
  -9   0   5      722.76      743.54     37.14 o 
  -7   0   5      414.42      443.21     16.74 o 
  -5   0   5     1912.60     1914.88     83.33 o 
  -3   0   5    20714.34    19366.02     92.37 o 
  -1   0   5    13157.27    13853.41     39.80 o 
   1   0   5     1076.52      926.59     31.23 o 
   3   0   5     5168.82     5909.59     40.76 o 
   5   0   5     7009.22     7304.66     82.84 o 
   7   0   5     1014.96     1134.15     29.72 o 
 -10   1   5      270.21      279.01     49.14 o 
  -9   1   5      166.59      182.53     17.69 o 
  -8   1   5     1026.41      988.87     16.47 o 
  -7   1   5     2640.13     2499.09     27.55 o 
  -6   1   5       29.13       19.97      8.74 o 
  -5   1   5     2987.51     2821.92     31.11 o 
  -4   1   5     1388.90     1422.70     22.50 o 
  -3   1   5      759.75      688.01     20.17 o 
  -2   1   5     8378.56     8025.96     61.02 o 
  -1   1   5     8846.08     9383.80     23.98 o 
   0   1   5       22.49       30.58      4.94 o 
   1   1   5     4668.36     4799.81    100.73 o 
   2   1   5      292.90      281.71      6.67 o 
   3   1   5     4327.00     4817.06     36.53 o 
   4   1   5     3136.06     3161.23     27.28 o 
   5   1   5      428.87      368.48     14.85 o 
   6   1   5     3425.25     3753.13    118.19 o 
   7   1   5     1313.29     1358.66     27.56 o 
   8   1   5       13.12       12.02     13.72 o 
 -10   2   5       18.72       23.24     16.61 o 
  -9   2   5       58.58       53.55     15.94 o 
  -8   2   5     1391.18     1331.90     33.04 o 
  -7   2   5       48.26       40.50     10.05 o 
  -6   2   5     4963.83     4891.30    105.62 o 
  -5   2   5       32.49       46.35      8.83 o 
  -4   2   5     2668.89     2623.47     68.18 o 
  -3   2   5      920.83      893.34     13.93 o 
  -2   2   5      709.39      842.58      7.42 o 
  -1   2   5      317.08      322.89     10.23 o 
   0   2   5    18055.47    19078.61     51.26 o 
   1   2   5       24.24       31.03      4.42 o 
   2   2   5     9828.57    10643.49    132.99 o 
   3   2   5     1119.90     1229.22     12.13 o 
   4   2   5       14.09       27.47      6.55 o 
   5   2   5      326.10      304.12     11.41 o 
   6   2   5      792.56      760.16     20.93 o 
   7   2   5       67.70       76.70     14.18 o 
   8   2   5     2050.10     2182.82     44.26 o 
 -10   3   5      943.57      996.98     46.68 o 
  -9   3   5       33.46       47.89     15.46 o 
  -8   3   5     1855.37     1745.78     61.63 o 
  -7   3   5     1238.78     1180.31     20.60 o 
  -6   3   5      673.23      713.21     21.44 o 
  -5   3   5     1978.40     1756.01     29.98 o 
  -4   3   5       13.20       10.74      7.79 o 
  -3   3   5      226.65      207.90      9.22 o 
  -2   3   5    12515.81    12293.50     60.07 o 
  -1   3   5     3761.26     3794.49     76.43 o 
   0   3   5     1421.95     1371.41     14.99 o 
   1   3   5     4911.19     4824.94     72.96 o 
   2   3   5     3383.41     3382.44     34.17 o 
   3   3   5        2.49        7.39      5.05 o 
   4   3   5     4200.33     4364.76     98.78 o 
   5   3   5       44.03       38.17     12.05 o 
   6   3   5     3079.30     3078.44     36.96 o 
   7   3   5      461.43      418.96     19.25 o 
   8   3   5        3.17       25.31     26.95 o 
  -9   4   5     1560.22     1620.61     86.45 o 
  -8   4   5      104.58      105.81     16.38 o 
  -7   4   5        0.98        7.59      9.13 o 
  -6   4   5      670.97      654.69     25.31 o 
  -5   4   5      497.41      446.60     21.98 o 
  -4   4   5      246.67      229.46     11.03 o 
  -3   4   5     8111.90     8077.50     64.44 o 
  -2   4   5      237.49      271.34      6.08 o 
  -1   4   5    10446.89    10139.67     92.95 o 
   0   4   5      165.32      184.85      4.12 o 
   1   4   5      314.03      294.28     11.52 o 
   2   4   5      596.14      682.13     23.93 o 
   3   4   5     5099.42     5051.78     43.71 o 
   4   4   5       24.34       50.91     11.61 o 
   5   4   5     3543.41     3332.52     65.40 o 
   6   4   5       41.83       68.76     13.10 o 
   7   4   5     1014.69      931.78     24.90 o 
  -9   5   5      109.68      101.49     17.53 o 
  -8   5   5       15.86       28.76     13.50 o 
  -7   5   5     1539.22     1508.50     36.87 o 
  -6   5   5      104.72      119.66     11.24 o 
  -5   5   5     3930.71     3860.49     59.32 o 
  -4   5   5      719.59      689.78     16.02 o 
  -3   5   5      329.11      308.61      6.60 o 
  -2   5   5     1921.72     1883.01     38.16 o 
  -1   5   5     3539.82     3393.81     53.34 o 
   0   5   5     1069.71     1011.96     14.71 o 
   1   5   5     5259.38     5229.07     49.30 o 
   2   5   5      808.28      771.78     17.83 o 
   3   5   5     5109.85     4999.67     50.29 o 
   4   5   5      813.39      762.36     17.78 o 
   5   5   5      570.91      565.25     18.46 o 
   6   5   5      175.03      142.41     13.84 o 
   7   5   5     1635.47     1758.24     69.33 o 
  -9   6   5       60.35       84.24     17.98 o 
  -8   6   5      866.64      788.47     27.05 o 
  -7   6   5      131.09      135.01     13.24 o 
  -6   6   5     2157.24     2173.87     92.15 o 
  -5   6   5      610.00      580.81     55.25 o 
  -4   6   5     1323.21     1397.18     21.73 o 
  -3   6   5     2657.08     2495.75     37.15 o 
  -2   6   5      447.75      446.93     19.50 o 
  -1   6   5       52.84       66.44      5.81 o 
   0   6   5     6289.93     6033.05    170.94 o 
   1   6   5       16.71       16.92      7.07 o 
   2   6   5     3133.80     2973.16     40.53 o 
   3   6   5      250.68      262.52     11.62 o 
   4   6   5      981.52      935.94     16.57 o 
   5   6   5      161.78      169.17     11.06 o 
   6   6   5      942.48      834.69     36.01 o 
   7   6   5       43.82       63.86     39.28 o 
  -8   7   5      895.72      954.97     58.18 o 
  -7   7   5      118.19       98.84     18.41 o 
  -6   7   5        0.31        1.99     11.14 o 
  -5   7   5      376.96      399.31     15.46 o 
  -4   7   5     2808.97     2575.11     45.33 o 
  -3   7   5        2.65        6.34      8.71 o 
  -2   7   5     4833.26     4784.81    122.86 o 
  -1   7   5      498.12      482.81     23.06 o 
   0   7   5      752.26      673.72     85.63 o 
   1   7   5      835.03      821.27     19.43 o 
   2   7   5     1366.78     1337.89     23.85 o 
   3   7   5      166.45      174.83     13.92 o 
   4   7   5     3526.77     3462.84     61.78 o 
   5   7   5       29.22       33.05     12.51 o 
   6   7   5     1144.52     1192.87     48.26 o 
  -8   8   5      124.54      112.42     24.65 o 
  -7   8   5      225.14      231.67     20.61 o 
  -6   8   5      248.74      263.87     17.41 o 
  -5   8   5      546.69      521.23     17.36 o 
  -4   8   5      173.30      154.68     12.50 o 
  -3   8   5     2473.29     2415.30     65.37 o 
  -2   8   5       34.32       62.19     37.47 o 
  -1   8   5     2120.98     2217.53    145.13 o 
   0   8   5      505.18      442.46     36.16 o 
   1   8   5       41.87       29.56     14.05 o 
   2   8   5     1048.32      983.79     29.26 o 
   3   8   5      607.47      555.13     24.31 o 
   4   8   5       67.49       69.47     13.97 o 
   5   8   5     2359.82     2195.50     73.75 o 
  -8   9   5        1.29      -10.19     23.34 o 
  -7   9   5      772.59      892.46     94.34 o 
  -6   9   5       46.24       47.60     13.42 o 
  -5   9   5     1364.51     1484.72     36.43 o 
  -4   9   5      101.34       98.64     18.40 o 
  -3   9   5      227.80      321.71     22.03 o 
  -2   9   5       56.18       93.33     21.20 o 
  -1   9   5      692.13      669.04     26.25 o 
   0   9   5        4.24       16.73     16.65 o 
   1   9   5     4697.26     4775.87    307.34 o 
   2   9   5        0.78       -1.14     15.89 o 
   3   9   5     1051.24     1031.79    106.50 o 
   4   9   5       49.38       49.27     16.23 o 
   5   9   5      142.37      190.51     21.25 o 
  -6  10   5      437.80      499.92     77.74 o 
  -5  10   5      189.07      175.17     39.28 o 
  -4  10   5      540.71      748.40    105.35 o 
  -3  10   5      781.15      729.19     27.78 o 
  -2  10   5       50.27       53.51     17.47 o 
  -1  10   5      181.83      196.19     33.04 o 
   0  10   5     1195.74     1315.84    158.27 o 
   1  10   5        7.11       27.67     16.66 o 
   2  10   5     1311.17     1338.61     82.84 o 
   3  10   5      356.54      326.06     22.59 o 
   4  10   5       89.77       68.37     26.63 o 
  -5  11   5       77.10       89.41     25.31 o 
  -4  11   5     1349.34     1425.05    159.59 o 
  -3  11   5       39.16       55.71     19.17 o 
  -2  11   5     1269.49     1400.39     61.14 o 
  -1  11   5        0.24       30.27     18.00 o 
   0  11   5      363.49      379.71     22.73 o 
   1  11   5        9.77       40.56     18.20 o 
   2  11   5      438.18      484.57    119.65 o 
   3  11   5       22.97        5.92     24.98 o 
  -2  12   5        8.19        8.88     34.51 o 
  -1  12   5      425.76      465.78     45.03 o 
   0  12   5      396.02      441.79     40.43 o 
 -10   0   6      452.05      481.89     35.83 o 
  -8   0   6        6.07       13.15     11.45 o 
  -6   0   6     1175.85     1146.53     23.49 o 
  -4   0   6     6305.45     6092.21     31.24 o 
  -2   0   6     3625.04     3383.62     29.85 o 
   0   0   6     1445.34     1488.73     40.43 o 
   2   0   6    13105.22    13720.80    135.76 o 
   4   0   6     9075.03     9670.83    262.64 o 
   6   0   6      144.04      187.81     21.20 o 
 -10   1   6      328.29      379.99     33.53 o 
  -9   1   6       78.69       95.90     25.97 o 
  -8   1   6     1462.46     1441.78     28.67 o 
  -7   1   6      830.22      819.73     18.19 o 
  -6   1   6     1441.79     1415.17     21.15 o 
  -5   1   6      851.27      828.16     40.40 o 
  -4   1   6      700.37      701.32      7.07 o 
  -3   1   6     6954.17     6498.01    117.86 o 
  -2   1   6     8687.80     9185.60     79.80 o 
  -1   1   6        1.08       10.56      3.99 o 
   0   1   6     1970.73     2050.07     22.20 o 
   1   1   6     2000.53     2181.05     36.19 o 
   2   1   6      368.08      426.64      9.62 o 
   3   1   6     2424.26     2600.53     27.54 o 
   4   1   6     1976.20     1929.19     33.59 o 
   5   1   6      902.68      949.00     35.39 o 
   6   1   6     1695.67     1850.94     47.58 o 
   7   1   6      146.50      166.83     15.87 o 
 -10   2   6        1.14        9.06     18.41 o 
  -9   2   6      920.65      891.96     28.65 o 
  -8   2   6       84.98       78.47     11.59 o 
  -7   2   6     3587.28     3487.08     45.89 o 
  -6   2   6        9.35        9.32      9.79 o 
  -5   2   6      379.29      409.66     17.36 o 
  -4   2   6      140.33      139.83     11.81 o 
  -3   2   6     5187.25     5410.35    100.12 o 
  -2   2   6       68.35       63.45      5.98 o 
  -1   2   6    18642.18    19179.80    447.10 o 
   0   2   6       46.65       54.44      5.51 o 
   1   2   6     4582.32     4524.90     38.15 o 
   2   2   6      730.79      807.44     14.16 o 
   3   2   6        0.51        8.58      5.41 o 
   4   2   6       62.75       84.70      7.39 o 
   5   2   6     6212.17     6224.63     93.01 o 
   6   2   6       18.95        5.67     12.13 o 
   7   2   6     2214.00     2330.57    129.70 o 
   8   2   6        0.08        2.30     26.63 o 
 -10   3   6      163.09      169.61     29.91 o 
  -9   3   6      223.76      214.74     18.47 o 
  -8   3   6      433.87      382.61     14.83 o 
  -7   3   6     1358.35     1283.92     43.01 o 
  -6   3   6     1018.31      982.83     41.61 o 
  -5   3   6     4438.43     4154.57     70.89 o 
  -4   3   6      158.60      149.35      9.81 o 
  -3   3   6     5263.34     4933.58     83.12 o 
  -2   3   6     4224.17     4161.43     48.88 o 
  -1   3   6        3.24        7.54      4.37 o 
   0   3   6     2985.07     2955.59     21.64 o 
   1   3   6     4519.17     4632.10     32.52 o 
   2   3   6       37.20       31.59      4.79 o 
   3   3   6     1703.47     1823.44     29.07 o 
   4   3   6     1063.38      982.61     22.73 o 
   5   3   6     1891.89     1962.75     32.23 o 
   6   3   6      894.28      795.51     22.30 o 
   7   3   6      448.01      435.25     20.57 o 
  -9   4   6        0.85       25.22     20.22 o 
  -8   4   6        9.09       21.53     15.61 o 
  -7   4   6       39.04       49.06     10.33 o 
  -6   4   6     1606.33     1662.67     24.35 o 
  -5   4   6       71.93       74.62     11.26 o 
  -4   4   6     5742.91     5554.23     44.16 o 
  -3   4   6      132.95      118.27      5.90 o 
  -2   4   6     1850.54     1753.37     56.56 o 
  -1   4   6     1965.88     2012.77     18.27 o 
   0   4   6     1895.70     1875.39     17.08 o 
   1   4   6      908.60      913.66     18.64 o 
   2   4   6     5877.79     5848.57     48.08 o 
   3   4   6        2.93        9.69     12.54 o 
   4   4   6     5953.17     5725.73     53.25 o 
   5   4   6      317.94      326.35     16.69 o 
   6   4   6      106.68      129.74     15.62 o 
   7   4   6       94.87      149.16     22.52 o 
  -9   5   6       39.84       69.71     16.58 o 
  -8   5   6     1159.86     1121.99     30.92 o 
  -7   5   6      265.14      242.04     13.77 o 
  -6   5   6      817.02      769.36     18.65 o 
  -5   5   6      639.52      591.62     16.49 o 
  -4   5   6      263.64      272.16     15.11 o 
  -3   5   6      990.19      955.39     25.68 o 
  -2   5   6     5843.38     5630.64     31.70 o 
  -1   5   6      115.30      130.02     10.25 o 
   0   5   6     2983.50     2942.16     80.30 o 
   1   5   6      418.91      394.36     13.85 o 
   2   5   6      780.27      732.04     19.52 o 
   3   5   6     1755.58     1587.84     43.55 o 
   4   5   6     1754.31     1721.16     25.66 o 
   5   5   6      171.10      131.43     14.66 o 
   6   5   6     1753.60     1823.07     32.51 o 
   7   5   6       63.21       99.93     27.61 o 
  -9   6   6      930.30     1046.94     43.06 o 
  -8   6   6       22.70       43.53     24.65 o 
  -7   6   6     1128.16     1182.54     23.73 o 
  -6   6   6      291.68      303.29     14.46 o 
  -5   6   6      205.64      227.01     13.07 o 
  -4   6   6      351.36      360.26     13.66 o 
  -3   6   6     1657.81     1702.46     21.97 o 
  -2   6   6      396.07      381.89     10.89 o 
  -1   6   6     7811.72     7841.94    367.83 o 
   0   6   6      167.17      184.81     12.70 o 
   1   6   6     1092.56     1061.22     31.04 o 
   2   6   6     2113.03     2172.03     28.53 o 
   3   6   6       44.57       45.06     13.48 o 
   4   6   6      235.77      251.33     15.04 o 
   5   6   6     1659.70     1653.16     44.70 o 
   6   6   6        5.19       15.64     14.30 o 
  -8   7   6       91.23       87.24     18.16 o 
  -7   7   6      525.45      549.09     18.80 o 
  -6   7   6       40.86       45.74     12.00 o 
  -5   7   6     2968.38     2839.91     95.95 o 
  -4   7   6      168.51      176.71     11.59 o 
  -3   7   6     2252.18     2291.00     53.28 o 
  -2   7   6      938.72      963.08     32.05 o 
  -1   7   6        8.78       31.23     17.36 o 
   0   7   6      855.35      811.39     30.24 o 
   1   7   6     2089.35     2040.45     35.07 o 
   2   7   6       25.97       35.23     12.14 o 
   3   7   6     4000.19     3741.07     88.26 o 
   4   7   6       30.23       30.80     11.76 o 
   5   7   6      222.93      215.39     44.21 o 
  -8   8   6        1.02       -1.64     21.37 o 
  -7   8   6      298.21      328.33     24.49 o 
  -6   8   6      999.90     1059.70     53.44 o 
  -5   8   6        0.15       10.26     11.10 o 
  -4   8   6     2254.63     2331.14    123.60 o 
  -3   8   6        2.86        7.95     16.92 o 
  -2   8   6      355.71      364.63     30.08 o 
  -1   8   6     1155.11     1206.39     31.45 o 
   0   8   6      598.07      581.54     24.73 o 
   1   8   6      692.79      664.30     26.63 o 
   2   8   6     2140.32     2145.69     74.33 o 
   3   8   6       21.42       21.39     13.18 o 
   4   8   6     1427.58     1419.91     41.50 o 
   5   8   6      467.34      486.64     27.88 o 
  -8   9   6      514.57      528.90     34.51 o 
  -6   9   6      538.02      655.74     28.66 o 
  -5   9   6       64.91       83.96     19.09 o 
  -4   9   6      201.12      175.89     21.61 o 
  -3   9   6       37.09       27.79     17.44 o 
  -2   9   6     1180.83     1219.98     76.10 o 
  -1   9   6        6.70        7.00     16.97 o 
   0   9   6     2867.80     2866.67    115.54 o 
   1   9   6       14.70       31.18     16.58 o 
   2   9   6      382.71      376.31     30.57 o 
   3   9   6      383.13      417.86     70.51 o 
   4   9   6      675.52      718.96     57.01 o 
  -6  10   6      355.73      360.92     31.88 o 
  -5  10   6       56.39      139.99     55.22 o 
  -4  10   6      437.03      519.13     27.68 o 
  -3  10   6      470.85      536.33     31.72 o 
  -2  10   6      292.39      290.99     47.17 o 
  -1  10   6     1166.48     1264.13    111.76 o 
   0  10   6      361.48      330.65     39.12 o 
   1  10   6      647.66      637.44     26.07 o 
   2  10   6      560.51      592.83     26.95 o 
   3  10   6       45.92       43.34     21.20 o 
   4  10   6      310.67      284.99     33.20 o 
  -5  11   6     1198.06     1329.31     49.31 o 
  -4  11   6        7.06       10.26     28.60 o 
  -3  11   6      894.56     1044.42    159.42 o 
  -2  11   6        0.30       15.84     19.31 o 
  -1  11   6        3.66        9.68     19.38 o 
   0  11   6        9.97       42.01     19.94 o 
   1  11   6     1011.42     1031.74     36.98 o 
  -9   0   7      469.74      508.19     32.54 o 
  -7   0   7     2780.68     2763.14     37.08 o 
  -5   0   7     4100.44     3999.77    103.87 o 
  -3   0   7        2.41       10.45     10.57 o 
  -1   0   7     1982.30     1950.29     23.81 o 
   1   0   7    14667.28    14673.28     99.27 o 
   3   0   7     2658.68     2823.22     42.13 o 
   5   0   7      706.84      698.64     23.26 o 
 -10   1   7        0.06        8.70     22.02 o 
  -9   1   7      452.91      486.16     25.57 o 
  -8   1   7      578.46      522.02     14.16 o 
  -7   1   7      593.49      593.39     23.56 o 
  -6   1   7     1159.49     1176.04     52.63 o 
  -5   1   7     2598.62     2470.55     74.45 o 
  -4   1   7      106.44      100.29     15.04 o 
  -3   1   7     5692.37     5541.27    109.82 o 
  -2   1   7      117.63      113.15      6.41 o 
  -1   1   7     3095.63     3126.39     26.81 o 
   0   1   7     5426.95     5877.50     59.73 o 
   1   1   7       51.25       56.22      8.73 o 
   2   1   7     3012.89     3129.63     23.68 o 
   3   1   7     2947.12     3203.62     71.17 o 
   4   1   7      213.13      240.30     11.39 o 
   5   1   7     1835.44     2043.72     30.81 o 
   6   1   7      865.67      868.83     24.26 o 
 -10   2   7      705.51      668.56     64.76 o 
  -9   2   7       17.51       25.82     11.05 o 
  -8   2   7      851.43      860.19     17.56 o 
  -7   2   7       68.61       74.97     10.67 o 
  -6   2   7       17.77       32.72     10.24 o 
  -5   2   7      233.98      230.10     12.60 o 
  -4   2   7     8600.96     8554.31     43.42 o 
  -3   2   7        2.63        5.63      3.67 o 
  -2   2   7    10032.81    10229.01    198.51 o 
  -1   2   7      263.81      243.35      8.00 o 
   0   2   7        1.52       -2.05      8.51 o 
   1   2   7       60.91       88.57      8.43 o 
   2   2   7     2081.23     2072.23     22.42 o 
   3   2   7      266.03      275.62     12.98 o 
   4   2   7     9429.64     9631.97    198.05 o 
   5   2   7       71.75       77.25     13.13 o 
   6   2   7     1219.22     1309.46     36.99 o 
  -9   3   7      259.47      215.26     20.22 o 
  -8   3   7      558.82      561.50     44.92 o 
  -7   3   7      150.91      170.22     17.50 o 
  -6   3   7     2439.10     2417.76     27.26 o 
  -5   3   7      497.73      502.78     23.44 o 
  -4   3   7      890.79      817.96     15.05 o 
  -3   3   7     3652.96     3765.12    116.31 o 
  -2   3   7     1259.65     1307.82     15.72 o 
  -1   3   7      864.61      922.86     11.77 o 
   0   3   7     7294.54     7485.62    108.13 o 
   1   3   7        5.25        3.41      9.72 o 
   2   3   7     1193.14     1304.63     37.80 o 
   3   3   7     2266.04     2245.17     82.01 o 
   4   3   7      902.87      935.18     21.94 o 
   5   3   7     1339.44     1267.91     26.04 o 
   6   3   7     1330.66     1297.80     28.44 o 
   7   3   7        1.37       -6.57     24.32 o 
  -9   4   7       51.36       49.70     17.50 o 
  -8   4   7        2.28        8.18     11.04 o 
  -7   4   7     2237.03     2156.65     32.15 o 
  -6   4   7       28.96       23.05     10.84 o 
  -5   4   7     3386.08     3344.65     32.45 o 
  -4   4   7        4.54       19.02      9.99 o 
  -3   4   7        0.32       32.69     14.52 o 
  -2   4   7      201.10      210.19     17.70 o 
  -1   4   7     4872.96     4626.44    107.89 o 
   0   4   7      497.27      490.25     14.39 o 
   1   4   7     4802.21     4674.36     44.18 o 
   2   4   7       19.79       37.51     10.73 o 
   3   4   7     2505.55     2439.47     35.05 o 
   4   4   7     1318.29     1385.59     25.86 o 
   5   4   7      495.10      513.47     20.21 o 
   6   4   7       80.04      104.51     15.60 o 
   7   4   7     2072.05     2120.19     63.11 o 
  -9   5   7      453.38      507.54     25.27 o 
  -8   5   7       33.71       58.40     15.85 o 
  -7   5   7      299.67      303.11     16.34 o 
  -6   5   7      547.00      558.49     34.02 o 
  -5   5   7     1830.80     1704.19     24.72 o 
  -4   5   7      385.25      414.28     14.45 o 
  -3   5   7     2867.23     2626.70    159.42 o 
  -2   5   7      304.60      280.41     20.37 o 
  -1   5   7     2780.61     2811.44     27.32 o 
   0   5   7        9.73       27.65     10.26 o 
   1   5   7        3.12       25.97     11.09 o 
   2   5   7     3509.01     3351.47     40.50 o 
   3   5   7     2767.47     2570.65     37.29 o 
   4   5   7       23.00       28.01     11.53 o 
   5   5   7     1833.89     1791.52     31.44 o 
   6   5   7      364.67      351.06     19.71 o 
  -9   6   7      132.80      130.50     24.65 o 
  -8   6   7      644.84      613.54     30.41 o 
  -7   6   7      401.80      405.25     23.54 o 
  -6   6   7      182.59      178.13     13.73 o 
  -5   6   7      234.16      270.84     13.69 o 
  -4   6   7     3008.17     2901.77     68.39 o 
  -3   6   7       77.84      108.04     19.38 o 
  -2   6   7     3783.27     3754.84    177.34 o 
  -1   6   7      416.09      407.87     22.30 o 
   0   6   7      448.22      456.54     15.49 o 
   1   6   7     2409.31     2418.33     54.47 o 
   2   6   7     2152.59     2070.30     43.10 o 
   3   6   7       14.95       29.09     15.11 o 
   4   6   7     2731.98     2603.10    104.84 o 
   5   6   7      108.63      116.42     15.72 o 
  -8   7   7      483.24      520.35     37.97 o 
  -7   7   7        0.05       17.41     13.18 o 
  -6   7   7     1612.97     1741.64     67.14 o 
  -5   7   7       51.89       53.19     19.43 o 
  -4   7   7      695.35      736.40     30.73 o 
  -3   7   7      395.12      422.39     30.73 o 
  -2   7   7      523.52      517.78     24.05 o 
  -1   7   7      273.26      281.74     20.44 o 
   0   7   7     4259.89     4134.18    121.03 o 
   1   7   7        1.34        5.97     11.79 o 
   2   7   7     1957.22     1930.07     59.22 o 
   3   7   7      522.51      445.22     22.05 o 
   4   7   7       47.58       46.77     13.21 o 
   5   7   7      379.32      368.73     25.36 o 
  -8   8   7       53.99      104.20     25.64 o 
  -7   8   7      739.49      762.90     30.01 o 
  -6   8   7       67.56       70.45     19.86 o 
  -5   8   7     1048.80     1187.97     49.47 o 
  -4   8   7      125.56      137.81     20.92 o 
  -3   8   7        7.06        0.78     17.31 o 
  -2   8   7     1419.12     1315.70     94.50 o 
  -1   8   7     1855.80     1741.92     37.25 o 
   0   8   7        7.61       25.78     18.16 o 
   1   8   7     2507.73     2504.87    109.38 o 
   2   8   7       52.36       54.32     13.17 o 
   3   8   7      335.77      279.02     20.55 o 
   4   8   7      788.09      797.77     33.39 o 
  -6   9   7       84.52      117.11     26.63 o 
  -5   9   7      255.15      262.23     23.43 o 
  -4   9   7       57.35       70.96     19.31 o 
  -3   9   7     1898.19     1933.91    189.34 o 
  -2   9   7       21.93       26.11     20.22 o 
  -1   9   7      926.05      946.12    129.84 o 
   0   9   7       11.14        7.32     16.85 o 
   1   9   7        1.84       14.68     15.72 o 
   2   9   7      264.55      295.16     21.86 o 
   3   9   7     1100.65      956.60     30.74 o 
   4   9   7       13.12        9.71     20.20 o 
  -6  10   7       25.22       59.50     27.28 o 
  -5  10   7      234.66      248.58     32.54 o 
  -4  10   7      490.45      590.79     80.21 o 
  -3  10   7        3.96        6.40     21.09 o 
  -2  10   7      874.57      950.20     56.05 o 
  -1  10   7      732.91      780.50     95.98 o 
   0  10   7      127.66      151.11     20.87 o 
   1  10   7      807.98      868.56    105.68 o 
   2  10   7      306.20      284.66     31.23 o 
   3  10   7       82.62       56.87     25.64 o 
  -2  11   7      367.87      353.69     45.36 o 
  -1  11   7        0.01       81.19     36.49 o 
 -10   0   8      503.25      475.32     35.50 o 
  -8   0   8     1074.18     1015.43     50.62 o 
  -6   0   8      783.89      738.77     26.13 o 
  -4   0   8     2154.13     2195.58     31.05 o 
  -2   0   8     3935.26     3972.97    167.97 o 
   0   0   8     5160.85     5248.30     43.08 o 
   2   0   8      184.09      186.95     14.63 o 
   4   0   8     1797.11     1808.24     52.92 o 
   6   0   8     2988.44     3078.05     76.59 o 
 -10   1   8      131.10      130.83     28.93 o 
  -9   1   8      296.73      321.04     14.00 o 
  -8   1   8       39.06       36.82      9.12 o 
  -7   1   8     1294.72     1345.40     20.16 o 
  -6   1   8     2603.01     2583.52     25.76 o 
  -5   1   8        1.86       19.34     10.79 o 
  -4   1   8     3119.61     2930.24     36.83 o 
  -3   1   8     1357.44     1379.48     15.93 o 
  -2   1   8     1243.34     1209.27     23.25 o 
  -1   1   8     3740.39     3857.40     37.31 o 
   0   1   8     1680.97     1860.70     19.26 o 
   1   1   8     1028.34     1091.90     20.92 o 
   2   1   8     7213.35     7691.05     97.78 o 
   3   1   8       26.13       40.15      9.28 o 
   4   1   8     1228.46     1442.45     52.00 o 
   5   1   8     2195.29     2279.04     44.50 o 
   6   1   8       11.49       13.39     19.19 o 
 -10   2   8       69.59       62.46     27.61 o 
  -9   2   8       41.59       42.09     15.08 o 
  -8   2   8       28.78       32.54     20.22 o 
  -7   2   8      605.37      621.70     17.67 o 
  -6   2   8        5.09       16.85     10.46 o 
  -5   2   8     5460.87     5377.55     83.33 o 
  -4   2   8      201.61      222.61     16.83 o 
  -3   2   8     2535.67     2534.63     87.25 o 
  -2   2   8       15.07       19.13      5.38 o 
  -1   2   8      164.70      203.33     13.44 o 
   0   2   8      511.33      554.63     12.80 o 
   1   2   8     5845.57     5876.40     44.40 o 
   2   2   8       49.47       48.50      8.72 o 
   3   2   8     5614.30     5762.59    127.60 o 
   4   2   8       10.96       24.10     12.71 o 
   5   2   8      104.98      124.87     15.45 o 
   6   2   8       79.14      122.30     21.15 o 
  -9   3   8     1015.22      952.93     47.66 o 
  -8   3   8       17.98        2.11     14.20 o 
  -7   3   8     1218.51     1151.20     65.58 o 
  -6   3   8     1301.41     1274.26     37.64 o 
  -5   3   8       37.14       36.63     14.27 o 
  -4   3   8     1640.88     1584.79     31.82 o 
  -3   3   8      818.72      726.69     23.91 o 
  -2   3   8      256.44      268.54     21.46 o 
  -1   3   8     9721.59     9986.68    222.15 o 
   0   3   8      513.19      533.19     15.25 o 
   1   3   8     1537.05     1533.36     40.23 o 
   2   3   8     3087.74     3149.20     59.38 o 
   3   3   8      354.96      336.32     14.94 o 
   4   3   8      712.47      649.71     25.61 o 
   5   3   8     2307.06     2393.19     35.90 o 
   6   3   8       14.00       29.26     25.31 o 
  -9   4   8       57.93       61.22     18.47 o 
  -8   4   8     1342.39     1303.79     34.91 o 
  -7   4   8       16.36       24.61     11.85 o 
  -6   4   8      354.82      328.45     37.47 o 
  -5   4   8      458.27      427.82     25.80 o 
  -4   4   8      856.05      882.16     36.32 o 
  -3   4   8        0.35        6.06     16.11 o 
  -2   4   8     2223.51     2281.19     84.98 o 
  -1   4   8      155.16      182.18     28.92 o 
   0   4   8     6890.22     6672.00    112.15 o 
   1   4   8      258.58      257.86     14.14 o 
   2   4   8        0.57        6.89     12.73 o 
   3   4   8      771.73      773.72     36.32 o 
   4   4   8     1662.78     1536.12     28.66 o 
   5   4   8      172.19      190.45     16.16 o 
   6   4   8     1936.30     1989.03     61.80 o 
  -9   5   8      192.14      219.56     30.73 o 
  -8   5   8        4.44       21.12     12.05 o 
  -7   5   8      153.70      173.39     14.47 o 
  -6   5   8     1847.61     1781.85     27.90 o 
  -5   5   8       58.32       66.66     16.56 o 
  -4   5   8     3047.05     2997.14    157.62 o 
  -3   5   8      518.89      519.20     23.13 o 
  -2   5   8      580.64      532.15     24.65 o 
  -1   5   8       21.71       32.43     10.59 o 
   0   5   8      950.77      960.26     19.60 o 
   1   5   8     1726.61     1616.78     42.26 o 
   2   5   8     4596.25     4506.06     81.10 o 
   3   5   8       98.71      112.01     17.59 o 
   4   5   8     1945.92     2004.69     48.68 o 
   5   5   8      386.35      336.14     19.19 o 
  -9   6   8      175.02      187.69     29.26 o 
  -8   6   8      142.26      215.88     16.11 o 
  -7   6   8      432.10      465.84     18.56 o 
  -6   6   8       71.23      106.64     13.33 o 
  -5   6   8     2259.39     2341.66     83.62 o 
  -4   6   8      283.76      324.50     22.90 o 
  -3   6   8     1441.15     1385.34     37.97 o 
  -2   6   8      830.57      720.41     44.70 o 
  -1   6   8       43.84       51.81     23.34 o 
   0   6   8      357.68      349.39     22.01 o 
   1   6   8     3076.58     2874.98     91.95 o 
   2   6   8       13.63       20.96     12.92 o 
   3   6   8     2715.76     2574.22     57.20 o 
   4   6   8       55.57       70.05     21.53 o 
   5   6   8      189.42      231.57     24.50 o 
  -8   7   8        4.71       18.08     21.04 o 
  -7   7   8      734.36      816.68     31.10 o 
  -6   7   8      270.69      305.62     34.19 o 
  -5   7   8      156.19      193.48     21.01 o 
  -4   7   8      258.32      310.63     22.98 o 
  -3   7   8     1865.82     1768.88     38.85 o 
  -2   7   8        1.31       19.41     17.98 o 
  -1   7   8     4381.83     4422.44    185.39 o 
   0   7   8       96.78       99.58     14.48 o 
   1   7   8      675.06      643.97     19.76 o 
   2   7   8      214.23      190.38     15.61 o 
   3   7   8      123.34      136.20     17.78 o 
   4   7   8      303.64      355.23     24.38 o 
  -7   8   8       88.95       71.99     25.64 o 
  -6   8   8      340.45      339.05     25.04 o 
  -5   8   8      295.59      316.59     23.36 o 
  -4   8   8       73.96      112.74     20.65 o 
  -3   8   8      163.60      160.97     20.74 o 
  -2   8   8     2424.91     2328.79    237.33 o 
  -1   8   8       12.96       15.11     19.02 o 
   0   8   8     1331.96     1467.12     48.98 o 
   1   8   8      345.85      350.61     27.55 o 
   2   8   8       38.72       46.05     13.84 o 
   3   8   8      320.95      310.04     28.27 o 
   4   8   8      945.27      868.78     46.35 o 
  -7   9   8       41.15       90.72     28.93 o 
  -6   9   8      467.36      447.05     35.83 o 
  -5   9   8        1.53       23.94     22.68 o 
  -4   9   8     1279.89     1361.92     37.91 o 
  -3   9   8       53.98       60.55     18.73 o 
  -2   9   8      234.16      279.00     23.93 o 
  -1   9   8       13.84       40.08     17.60 o 
   0   9   8      364.31      352.06     70.67 o 
   1   9   8       75.90      108.68     20.52 o 
   2   9   8     1809.15     1827.04    153.51 o 
   3   9   8       64.91       67.83     20.88 o 
  -5  10   8      504.50      548.29     39.77 o 
  -4  10   8      122.21       93.03     29.58 o 
  -3  10   8      321.08      373.21     39.12 o 
  -2  10   8      579.14      563.98     55.88 o 
  -1  10   8       12.41       36.92     20.21 o 
   0  10   8      657.57      709.92     56.21 o 
   1  10   8      920.10     1039.38     47.33 o 
  -9   0   9     1024.45     1006.01     28.62 o 
  -7   0   9        3.87       10.31     13.60 o 
  -5   0   9     1438.70     1363.77     57.85 o 
  -3   0   9     3566.16     3579.47     95.65 o 
  -1   0   9     3099.45     3162.13     33.86 o 
   1   0   9      653.63      648.14     20.65 o 
   3   0   9     2174.87     2186.59     55.88 o 
   5   0   9     2974.69     3213.81     75.27 o 
 -10   1   9      352.84      412.53     36.82 o 
  -9   1   9       81.92      124.02     12.79 o 
  -8   1   9       64.59       59.83     13.40 o 
  -7   1   9     1470.56     1472.89     25.95 o 
  -6   1   9      125.14      155.19     16.38 o 
  -5   1   9     1355.57     1368.09     26.52 o 
  -4   1   9     2270.80     2360.59     45.22 o 
  -3   1   9       41.01       50.05      6.70 o 
  -2   1   9     2040.20     2010.44     20.74 o 
  -1   1   9     2604.24     2643.66     40.99 o 
   0   1   9       27.86       31.68      8.78 o 
   1   1   9     7098.69     6876.55     83.65 o 
   2   1   9     1204.48     1214.59     20.73 o 
   3   1   9       78.92      110.25     13.53 o 
   4   1   9     1219.50     1305.60     34.50 o 
   5   1   9      351.17      357.36     26.61 o 
 -10   2   9       13.42       49.96     27.28 o 
  -9   2   9       37.36       41.44     12.19 o 
  -8   2   9     1100.57     1071.16     28.33 o 
  -7   2   9       13.31       10.84     15.30 o 
  -6   2   9     2896.39     2611.80    103.87 o 
  -5   2   9       99.44      118.44     17.26 o 
  -4   2   9      736.73      672.99     23.58 o 
  -3   2   9       57.32       50.97     14.93 o 
  -2   2   9     1294.67     1505.58     47.28 o 
  -1   2   9       61.93       69.32     12.95 o 
   0   2   9     5899.65     6173.60     81.46 o 
   1   2   9       99.67      108.92     10.85 o 
   2   2   9     4135.00     4315.47     73.59 o 
   3   2   9       11.42       19.67     12.16 o 
   4   2   9       48.39       45.52     14.22 o 
   5   2   9       39.28       59.97     19.49 o 
  -9   3   9       40.56       53.91     28.60 o 
  -8   3   9      148.65      153.17     45.20 o 
  -7   3   9      882.30      929.03     63.61 o 
  -6   3   9      389.27      381.46     21.23 o 
  -5   3   9      663.69      646.80     24.14 o 
  -4   3   9     1928.33     1812.96    162.71 o 
  -3   3   9       29.08       33.41     16.27 o 
  -2   3   9     4735.04     4567.17    102.72 o 
  -1   3   9     2328.46     2294.26     64.34 o 
   0   3   9      142.25      126.99      9.87 o 
   1   3   9     1873.95     1816.83     21.97 o 
   2   3   9     2269.16     2437.29     95.33 o 
   3   3   9      102.42      117.40     17.64 o 
   4   3   9     3069.15     3179.48     40.30 o 
   5   3   9      274.78      280.64     18.89 o 
  -9   4   9      600.59      697.52     46.35 o 
  -8   4   9       15.39       24.80     17.69 o 
  -7   4   9        0.24       -7.12     16.09 o 
  -6   4   9      139.40      140.82     19.02 o 
  -5   4   9     1121.79     1060.35     38.62 o 
  -4   4   9       72.50       70.56     17.45 o 
  -3   4   9     2146.83     1891.03     35.94 o 
  -2   4   9      878.31      877.21     41.09 o 
  -1   4   9     3372.52     3269.33     65.31 o 
   0   4   9       26.17       16.51      9.97 o 
   1   4   9      560.44      534.66     19.57 o 
   2   4   9      139.77      161.86     16.44 o 
   3   4   9     2438.23     2430.72     42.83 o 
   4   4   9       52.59       43.10     14.72 o 
   5   4   9     1915.00     1825.76     93.52 o 
  -8   5   9       66.76       97.48     19.79 o 
  -7   5   9      901.40      927.74     37.31 o 
  -6   5   9      100.39      123.01     19.38 o 
  -5   5   9     1215.96     1282.56     33.21 o 
  -4   5   9      359.48      414.70     39.28 o 
  -3   5   9       75.01       66.94     17.53 o 
  -2   5   9      555.89      514.90     23.40 o 
  -1   5   9     2290.78     2135.62     38.30 o 
   0   5   9       10.63       12.90     10.53 o 
   1   5   9     4809.03     4799.06     69.08 o 
   2   5   9      168.93      142.24     16.61 o 
   3   5   9      249.43      240.52     28.60 o 
   4   5   9      328.18      302.37     25.96 o 
   5   5   9      272.87      265.27     36.49 o 
  -9   6   9      120.19      154.82     27.28 o 
  -8   6   9      647.33      678.98     28.64 o 
  -7   6   9       58.33       87.44     28.27 o 
  -6   6   9     1114.58     1094.78     44.05 o 
  -5   6   9      342.80      332.99     52.43 o 
  -4   6   9      489.32      538.20     26.16 o 
  -3   6   9      534.18      483.42     24.48 o 
  -2   6   9      311.74      345.49     24.65 o 
  -1   6   9      146.46      132.06     25.80 o 
   0   6   9     4402.48     4161.94    141.29 o 
   1   6   9      168.22      159.49     14.57 o 
   2   6   9     1313.10     1318.19     43.09 o 
   3   6   9      155.77      188.38     39.94 o 
   4   6   9        0.06       23.64     19.72 o 
  -8   7   9      159.60      172.57     29.26 o 
  -7   7   9       98.48      107.96     22.40 o 
  -6   7   9       72.56       78.66     19.39 o 
  -5   7   9      109.81      121.53     33.53 o 
  -4   7   9     2770.72     2865.08     66.24 o 
  -3   7   9       13.10       21.14     19.64 o 
  -2   7   9     1668.16     1807.32     61.14 o 
  -1   7   9      765.86      866.12     30.15 o 
   0   7   9      117.02      113.97     22.52 o 
   1   7   9      123.72      127.81     26.95 o 
   2   7   9     1198.16     1193.42     79.46 o 
   3   7   9       10.30       12.71     19.07 o 
   4   7   9     2633.52     2651.38     71.66 o 
  -7   8   9       43.60       27.28     25.97 o 
  -6   8   9      341.96      437.45     27.56 o 
  -5   8   9      565.08      594.30     42.57 o 
  -4   8   9        2.69       33.65     20.05 o 
  -3   8   9     1468.56     1594.06     66.40 o 
  -2   8   9      118.61      131.72     20.86 o 
  -1   8   9      661.57      745.48     29.66 o 
   0   8   9      236.92      235.98     22.73 o 
   1   8   9       44.26       59.44     19.84 o 
   2   8   9      362.72      346.56     35.15 o 
   3   8   9     1651.96     1536.65     49.31 o 
  -5   9   9      336.48      409.57     35.50 o 
  -4   9   9       12.78       36.01     29.42 o 
  -3   9   9       27.30       63.32     22.43 o 
  -2   9   9        2.28       17.12     19.90 o 
  -1   9   9     1176.01     1293.44    146.44 o 
   0   9   9       54.62       62.53     19.58 o 
   1   9   9     1209.47     1245.16     51.28 o 
   2   9   9       76.00      101.24     30.57 o 
  -8   0  10      544.60      529.88     31.56 o 
  -6   0  10     2288.88     2106.38     52.59 o 
  -4   0  10     2586.68     2480.97    148.41 o 
  -2   0  10      903.59      870.82     23.50 o 
   0   0  10     3416.86     3417.56     40.88 o 
   2   0  10     3397.37     3609.25     68.04 o 
   4   0  10     1692.16     2042.94     64.10 o 
  -9   1  10        1.89       -3.96     14.46 o 
  -8   1  10      492.91      472.77     18.72 o 
  -7   1  10      531.79      567.16     19.35 o 
  -6   1  10      228.04      181.47     14.48 o 
  -5   1  10      540.89      519.18     17.90 o 
  -4   1  10      565.96      594.13     25.92 o 
  -3   1  10      506.28      486.84     16.61 o 
  -2   1  10     2192.79     2361.02     54.96 o 
  -1   1  10       32.63       49.17      8.75 o 
   0   1  10     2916.51     2816.16     34.09 o 
   1   1  10     2457.70     2427.70     26.01 o 
   2   1  10       73.97       83.29     13.40 o 
   3   1  10     1039.33     1076.12     32.19 o 
   4   1  10      945.47     1025.89     33.93 o 
  -9   2  10      869.97      929.50     24.95 o 
  -8   2  10        0.68        4.02     12.80 o 
  -7   2  10      962.40      917.31     23.32 o 
  -6   2  10        0.34        2.54     12.51 o 
  -5   2  10      214.81      245.78     15.17 o 
  -4   2  10      762.61      736.54     20.52 o 
  -3   2  10     5808.85     5703.67     58.06 o 
  -2   2  10       27.38       31.31     11.69 o 
  -1   2  10     4641.83     4527.60    118.32 o 
   0   2  10      194.27      209.52     11.32 o 
   1   2  10     1458.32     1422.97     20.88 o 
   2   2  10       35.92       47.89     12.09 o 
   3   2  10      727.80      704.21     26.96 o 
   4   2  10       11.67       20.78     19.06 o 
  -9   3  10        0.03        7.92     13.88 o 
  -8   3  10      225.62      218.88     21.16 o 
  -7   3  10      308.18      301.29     21.56 o 
  -6   3  10      305.57      288.93     22.03 o 
  -5   3  10     1696.40     1704.09     36.18 o 
  -4   3  10       46.40       54.02     17.44 o 
  -3   3  10      721.24      662.18     24.92 o 
  -2   3  10     3161.20     3012.94    178.00 o 
  -1   3  10      323.31      348.71     18.08 o 
   0   3  10      706.54      659.15     15.66 o 
   1   3  10     2171.58     2166.01     62.88 o 
   2   3  10       47.37       38.90     12.27 o 
   3   3  10     1998.11     1958.69     40.89 o 
   4   3  10      713.76      733.57     58.67 o 
  -9   4  10       56.86       51.53     20.21 o 
  -8   4  10      134.86      121.58     21.44 o 
  -7   4  10       36.14       59.73     18.85 o 
  -6   4  10     1272.20     1280.27     69.36 o 
  -5   4  10       20.51       42.02     18.87 o 
  -4   4  10     3197.36     3280.50     83.66 o 
  -3   4  10      563.91      510.30     28.43 o 
  -2   4  10       87.39       66.91     16.71 o 
  -1   4  10       57.40       54.35     16.25 o 
   0   4  10     1638.99     1642.91     25.96 o 
   1   4  10      154.82      147.58     11.79 o 
   2   4  10     2611.07     2553.74     40.78 o 
   3   4  10      168.51      198.04     41.91 o 
   4   4  10     1373.98     1404.92     37.49 o 
  -8   5  10      669.34      750.59     31.43 o 
  -7   5  10       19.05       34.08     19.62 o 
  -6   5  10       87.60       86.33     18.90 o 
  -5   5  10      518.12      496.63     30.57 o 
  -4   5  10      664.11      683.92     28.80 o 
  -3   5  10      456.23      436.73     32.87 o 
  -2   5  10     1566.65     1397.91     59.00 o 
  -1   5  10      495.48      487.44     24.02 o 
   0   5  10     2271.16     2327.49     68.04 o 
   1   5  10      297.29      258.14     16.12 o 
   2   5  10       11.06       19.91     15.45 o 
   3   5  10      219.72      227.32     22.07 o 
   4   5  10      943.40      907.34     37.14 o 
  -8   6  10       15.51       34.84     25.64 o 
  -7   6  10      537.64      611.44     29.12 o 
  -6   6  10      274.38      261.45     23.35 o 
  -5   6  10       52.66       42.15     26.95 o 
  -4   6  10      303.21      321.48     25.80 o 
  -3   6  10      789.46      753.45     29.32 o 
  -2   6  10      334.88      351.26     36.65 o 
  -1   6  10     3748.23     3551.69    167.64 o 
   0   6  10      707.40      623.04     34.19 o 
   1   6  10      483.24      500.40     25.54 o 
   2   6  10      665.89      678.93     26.42 o 
   3   6  10      340.80      324.77     34.19 o 
  -7   7  10      363.82      378.35     35.17 o 
  -6   7  10       26.49       19.58     20.26 o 
  -5   7  10     1358.20     1460.70     40.67 o 
  -4   7  10        5.03       33.31     19.82 o 
  -3   7  10      620.09      713.19     29.77 o 
  -2   7  10      771.27      814.93     31.26 o 
  -1   7  10      157.45      153.21     36.32 o 
   0   7  10      133.55      143.68     30.08 o 
   1   7  10     1857.77     1737.94     40.85 o 
   2   7  10       21.28       21.04     28.93 o 
   3   7  10     1980.48     2043.93     62.13 o 
  -5   8  10        0.02       -4.78     22.25 o 
  -4   8  10      688.89      808.94    112.25 o 
  -3   8  10      511.40      547.83     59.33 o 
  -2   8  10      167.65      243.70     23.57 o 
  -1   8  10      152.25      181.10     23.05 o 
   0   8  10      538.21      545.17     60.98 o 
   1   8  10      307.58      341.20     35.83 o 
   2   8  10     1699.72     1616.60     57.85 o 
  -9   0  11      403.90      476.96     35.50 o 
  -7   0  11     1092.03     1087.38     43.06 o 
  -5   0  11     1333.88     1287.23     44.70 o 
  -3   0  11      353.53      343.50     29.91 o 
  -1   0  11     5699.28     5642.96    296.99 o 
   1   0  11     2144.28     2258.69     45.86 o 
   3   0  11      423.50      373.74     34.51 o 
  -9   1  11      207.43      212.57     36.98 o 
  -8   1  11      415.70      451.64     30.08 o 
  -7   1  11        3.41       -0.33     14.88 o 
  -6   1  11      519.51      500.17     76.59 o 
  -5   1  11      940.76      934.72     28.81 o 
  -4   1  11      103.49      109.55     25.97 o 
  -3   1  11     1706.26     1536.00     33.47 o 
  -2   1  11      855.57      838.39     50.62 o 
  -1   1  11      601.91      535.96     22.30 o 
   0   1  11      833.14      861.80     39.05 o 
   1   1  11      241.58      250.78     13.03 o 
   2   1  11     1075.93     1094.04     32.31 o 
   3   1  11     1889.52     1876.40     41.93 o 
  -9   2  11       19.17       47.33     21.69 o 
  -8   2  11      153.41      193.71     19.72 o 
  -7   2  11       10.41       20.94     13.32 o 
  -6   2  11       57.93       68.05     13.93 o 
  -5   2  11        1.17        2.61     13.12 o 
  -4   2  11     5157.71     5206.41    167.50 o 
  -3   2  11       87.75       91.70     13.23 o 
  -2   2  11     2465.03     2424.90     32.16 o 
  -1   2  11      318.35      318.18     30.45 o 
   0   2  11       11.83        4.83      9.05 o 
   1   2  11      122.04      126.87     11.62 o 
   2   2  11     2606.29     2475.59     91.22 o 
   3   2  11        0.94       19.46     18.34 o 
  -9   3  11       73.81       68.45     23.67 o 
  -8   3  11      699.16      696.92     36.17 o 
  -7   3  11        3.76        0.46     21.69 o 
  -6   3  11     1039.39     1068.72     32.65 o 
  -5   3  11      167.40      161.52     23.50 o 
  -4   3  11       23.08       19.56     17.76 o 
  -3   3  11     1529.01     1452.35     49.15 o 
  -2   3  11      573.93      568.77     28.80 o 
  -1   3  11      483.99      456.26     20.92 o 
   0   3  11     2259.96     2260.38     52.19 o 
   1   3  11      223.66      232.78     17.81 o 
   2   3  11     1079.66     1047.40     31.31 o 
   3   3  11     1251.79     1207.11     80.37 o 
  -8   4  11        0.58       24.69     20.54 o 
  -7   4  11     1177.96     1221.58     49.80 o 
  -6   4  11        5.00       27.25     18.61 o 
  -5   4  11      633.62      649.08     28.59 o 
  -4   4  11      365.99      389.18     24.40 o 
  -3   4  11      264.56      272.28     21.01 o 
  -2   4  11       10.09       17.76     17.16 o 
  -1   4  11     2864.66     2801.26     38.66 o 
   0   4  11       65.42       57.22     14.01 o 
   1   4  11     2210.36     2125.45     74.45 o 
   2   4  11      208.84      249.01     22.28 o 
   3   4  11      269.42      279.40     32.54 o 
  -8   5  11       52.64       94.67     40.76 o 
  -7   5  11        0.67       28.99     20.97 o 
  -6   5  11      242.21      237.60     23.09 o 
  -5   5  11      942.46      928.79     47.83 o 
  -4   5  11        8.78       13.99     18.38 o 
  -3   5  11     1992.51     1910.96    129.68 o 
  -2   5  11      177.89      181.63     20.22 o 
  -1   5  11      219.01      217.47     20.67 o 
   0   5  11      434.85      379.80     23.42 o 
   1   5  11      164.06      151.69     20.79 o 
   2   5  11      217.89      203.80     28.93 o 
   3   5  11     1648.93     1607.07     55.88 o 
  -7   6  11       66.57      107.82     41.09 o 
  -6   6  11      259.70      305.19     27.03 o 
  -5   6  11       61.19       68.36     28.60 o 
  -4   6  11     1728.10     1782.91    102.72 o 
  -3   6  11       49.72       86.16     21.67 o 
  -2   6  11     1015.56     1023.88     32.58 o 
  -1   6  11      834.02      794.18     46.18 o 
   0   6  11       10.63       24.37     19.17 o 
   1   6  11      570.20      547.16     28.82 o 
   2   6  11     1035.40      925.65     45.36 o 
  -5   7  11       31.38       47.30     56.37 o 
  -4   7  11      369.47      439.71     28.60 o 
  -3   7  11      455.25      445.71     30.41 o 
  -2   7  11      992.86      897.93     97.46 o 
  -1   7  11       14.69       28.29     20.61 o 
   0   7  11     1959.65     2017.71     45.51 o 
   1   7  11        5.80       -1.31     28.27 o 
   2   7  11      823.00      796.80     46.35 o 
  -3   8  11      106.20      182.11     40.10 o 
  -2   8  11       80.71       82.51     36.16 o 
  -6   0  12       62.35       45.69     24.98 o 
  -4   0  12      491.84      489.12     35.83 o 
  -2   0  12     4633.31     4558.57     79.22 o 
   0   0  12      887.84      906.40     27.27 o 
   2   0  12       33.50       40.76     26.95 o 
  -7   1  12      360.85      401.50     23.68 o 
  -6   1  12     1387.85     1433.47     45.03 o 
  -5   1  12      114.24      113.77     18.70 o 
  -4   1  12     1090.04     1093.77     44.05 o 
  -3   1  12     1410.35     1333.87     96.97 o 
  -2   1  12        5.82       10.68     16.56 o 
  -1   1  12      705.02      662.27     20.33 o 
   0   1  12      658.40      686.20     17.84 o 
   1   1  12      120.53      126.52     15.21 o 
   2   1  12     2207.52     2301.84     74.12 o 
  -7   2  12      482.68      587.12     27.06 o 
  -6   2  12       90.56      119.43     18.82 o 
  -5   2  12     2001.26     2027.68     76.26 o 
  -4   2  12      127.31      145.04     18.42 o 
  -3   2  12      611.55      591.02     36.82 o 
  -2   2  12      170.95      148.45     18.24 o 
  -1   2  12      197.99      201.00     20.06 o 
   0   2  12       38.40       42.21     13.09 o 
   1   2  12     3649.56     3569.61     45.83 o 
   2   2  12       21.66       42.57     20.69 o 
  -7   3  12      343.93      361.58     43.23 o 
  -6   3  12      451.91      554.15     26.15 o 
  -5   3  12      136.41      111.52     15.99 o 
  -4   3  12      420.83      414.83     19.60 o 
  -3   3  12     1484.02     1435.56     38.45 o 
  -2   3  12       32.42       41.33     13.83 o 
  -1   3  12     1594.72     1522.20     28.90 o 
   0   3  12      246.16      202.06     15.99 o 
   1   3  12      421.78      463.28     25.69 o 
   2   3  12     1412.20     1458.61     84.97 o 
  -7   4  12       18.84       61.47     35.50 o 
  -6   4  12        7.43       39.75     22.03 o 
  -5   4  12       71.41       94.34     20.37 o 
  -4   4  12      534.73      571.35     27.48 o 
  -3   4  12        5.45       12.13     16.71 o 
  -2   4  12     2286.53     2286.88     35.66 o 
  -1   4  12       17.87       23.99     14.62 o 
   0   4  12     1147.27     1145.69     27.17 o 
   1   4  12       67.93       13.15     26.95 o 
  -7   5  12       34.80       -5.26     39.77 o 
  -6   5  12      836.74      761.62     53.58 o 
  -5   5  12       27.46       91.32     43.39 o 
  -4   5  12     1373.40     1367.39     63.11 o 
  -3   5  12      198.48      202.95     22.67 o 
  -2   5  12        3.41       12.53     19.38 o 
  -1   5  12      207.31      196.96     24.65 o 
   0   5  12     1176.79     1183.18     47.83 o 
   1   5  12      150.04      150.88     31.88 o 
  -6   6  12        0.46       47.33     41.75 o 
  -5   6  12     1378.37     1574.20     69.03 o 
  -4   6  12        0.26       44.08     21.56 o 
  -3   6  12      186.81      203.60     24.16 o 
  -2   6  12      563.30      565.42     29.89 o 
  -1   6  12      191.18      191.19     30.24 o 
   0   6  12       98.91       85.89     21.82 o 
   1   6  12     1809.01     1728.03     60.81 o 
  -4   7  12      103.23       84.48     37.80 o 
  -3   7  12     1147.62     1093.29     59.83 o 
  -2   7  12       26.47       25.31     34.19 o 
  -5   0  13      536.48      557.17     36.49 o 
  -3   0  13     1969.70     1924.93     57.85 o 
  -1   0  13      334.47      352.71     33.20 o 
   1   0  13      628.58      596.94     41.09 o 
  -6   1  13      560.65      524.05     26.83 o 
  -5   1  13      388.12      418.93     44.05 o 
  -4   1  13      616.71      627.53     27.66 o 
  -3   1  13      300.29      319.07     41.25 o 
  -2   1  13      580.81      612.41     26.85 o 
  -1   1  13     1414.42     1339.00     53.58 o 
   0   1  13       30.07       33.17     14.95 o 
   1   1  13     1374.59     1381.81     37.34 o 
   2   1  13     1006.13     1078.17     50.95 o 
  -5   2  13        0.85       -4.33     18.48 o 
  -4   2  13       15.83       37.14     22.68 o 
  -3   2  13      159.53      185.86     22.85 o 
  -2   2  13      603.76      522.31     25.68 o 
  -1   2  13        4.51      -12.64     14.13 o 
   0   2  13     3094.97     2945.60     49.51 o 
   1   2  13        2.20       35.17     26.30 o 
  -5   3  13      149.72      205.41     44.05 o 
  -4   3  13     1515.49     1528.34     38.93 o 
  -3   3  13       41.49       40.66     18.99 o 
  -2   3  13      835.25      816.04     32.05 o 
  -1   3  13      680.64      625.95     27.65 o 
   0   3  13       32.37       34.30     19.12 o 
   1   3  13      678.90      689.64     43.06 o 
  -4   4  13        4.41       19.49     19.28 o 
  -3   4  13     1514.11     1576.79     48.32 o 
  -2   4  13       80.39      130.95     31.39 o 
  -1   4  13      214.43      197.42     22.31 o 
   0   4  13       58.46       31.56     29.58 o 
  -5   5  13      163.32      174.22     42.73 o 
  -4   5  13      313.56      340.87     43.06 o 
  -3   5  13      135.49      128.14     23.55 o 
  -2   5  13      109.79      145.87     24.42 o 
  -1   5  13     1591.54     1572.32     97.30 o 
   0   5  13       20.19      -18.74     33.20 o 
  -4   6  13        6.59        0.66     40.43 o 
  -3   6  13      424.65      452.64     47.33 o 
  -2   6  13      545.71      530.54     47.33 o 
  -2   0  14       41.42       11.50     25.97 o 
  -3   1  14      148.09      155.66     20.99 o 
  -2   1  14     1369.36     1314.49     38.35 o 
  -1   1  14      266.36      233.90     24.51 o 
  -3   2  14     1051.50     1081.46     49.31 o 
  -2   2  14        0.08       -3.38     20.71 o 
  -1   2  14     1944.85     1823.69     44.05 o 
  -2   3  14      981.86      957.21     49.64 o 
  -1   3  14      442.85      407.93     40.10 o 
                                                 
